# Supplementary material for: Longitudinal study on the effects of growth-promoting and therapeutic antibiotics on the dynamics of chicken cloacal and litter microbiomes and resistomes
Source: Microbiome. 2021 Aug 28;9:178. doi: 10.1186/s40168-021-01136-4 (PMC8403378; doi:10.1186/s40168-021-01136-4)
Supplement: Supplementary file 3 — Additional file 2: Table S1. Overview of metagenomic sequencing data. Table S2. Metagenome Assembled Genomes (MAGs) recovered from cloacal swab and litter samples. Table S3. Representative high quality MAGs recovered from cloacal swab (n = 26) and litter (n = 12) samples. Table S4. Representative MAGs associated with pathogen-harboring families from cloacal swab (n = 17) and litter (n = 7) samples. Table S5. Presence (1) of ARG subtypes in cloacal swab and litter samples. Table S6. Presence (1) of specific ARG subtypes in MAGs from pathogen-harboring families (17 Cloacal swab and 7 litter MAGs). Table S7. List of ARGs and MGEs targeted in High throughput qPCR array analysis. [file 40168_2021_1136_MOESM2_ESM.xlsx]

## Sheet: Description
Longitudinal study on the effects of growth promoting and therapeutic antibiotics on the dynamics of chicken cloacal and litter microbiomes and resistomes
List of Supplementary Tables
Table S1: Overview of metagenomic sequencing data.
Table S2: Metagenome Assembled Genomes (MAGs) recovered from cloacal swab and litter samples.
Table S3: Representative high quality MAGs recovered from cloacal swab (n=26) and litter (n= 12) samples.
Table S4: Representative MAGs associated with pathogen-harboring families from cloacal swab (n=17) and litter (n= 7) samples.
Table S5: Presence (1) of ARG subtypes in cloacal swab and litter samples.
Table S6: Presence (1) of specific ARG subtypes in MAGs from pathogen-harboring families (17 Cloacal swab and 7 litter MAGs).
Table S7: List of ARGs and MGEs targeted in High throughput qPCR array analysis.

## Sheet: Table S1
Table S1: Overview of metagenomic sequencing data.
Sample Category	Sample Name	Sampling Time	Sequence Dataset			Detail of metagenome assembly			Predicted open reading frames (ORFs)
			Raw Reads	Clean Reads	Clean reads (%)	#Contigs	N(50)	Largest contig	#ORFs	Average length (bp)
Cloacal swabs	CBS	Day 0	33243979	21997920	66.17	310111	3340	368820	437515	450
	27S_NAB	Day 27	28320195	18728123	66.13	284004	2492	283301	392915	446
	27S_BMD	Day 27	31145918	17785083	57.1	325301	1587	283110	427527	422
	31S_NAB	Day 31	34786095	22953040	65.98	511676	1577	304901	701902	428
	31S_BMD	Day 31	33812602	21991776	65.04	528640	1832	188928	722784	438
	31S_EFX	Day 31	32326522	19634639	60.74	517444	1729	177168	704501	423
	31S_BMD_EFX	Day 31	29267000	20500211	70.05	625885	1621	489655	859790	431
	41S_NAB	Day 41	30738458	20377127	66.29	615959	1874	177178	856890	437
	41S_BMD	Day 41	28512358	18847916	66.1	728015	1502	146350	973471	406
	41S_EFX	Day 41	34270324	22786964	66.49	550013	1620	436467	739967	425
	41S_BMD_EFX	Day 41	36032578	23916888	66.38	684048	1714	268998	913856	414
Litter	27L_NAB	Day 27	34614829	22832718	65.96	491745	1295	143471	620438	373
	27L_BMD	Day 27	38967446	25799288	66.21	483489	1151	149707	616003	375
	31L_NAB	Day 31	22114000	19951839	90.22	285672	2093	193686	394075	440
	31L_BMD	Day 31	31446092	20873888	66.38	252039	2516	216721	350688	449
	31L_EFX	Day 31	10816000	9761578	90.25	244150	1727	197106	332507	419
	31L_BMD_EFX	Day 31	37421194	24707395	66.03	447329	1781	259966	593862	415
	41L_NAB	Day 41	34300814	22740376	66.3	573888	1553	177184	748832	395
	41L_BMD	Day 41	32139477	21271819	66.19	559347	1486	125079	734758	407
	41L_EFX	Day 41	34181104	22647993	66.26	315580	2431	250461	459294	457
	41L_BMD_EFX	Day 41	35187450	22913930	65.12	751908	1505	404788	1009672	415
Note: Total no. of predicted ORFs for all the 21 samples was 13591247 along with a total of 5494301 representative/unique ORFs. CBS; Chicken before setting to poultry house, NAB; No antibiotic, BMD; Bacitracin, EFX; Enrofloxacin

## Sheet: Table S2
Table S2: Metagenome Assembled Genomes (MAGs) recovered from cloacal swab and litter samples.
MAGs were generated by applying the MetaBAT2 binning algorithm. Genome quality (completeness/contamination) estimation was derived using the CheckM tool and taxonomic classifications by employing GTDB-Tk toolkit.
Sample-type	Sampling-time	MAG-identifier	Genome Completeness	Genome Contamination	taxonomic classification	fastani_reference	fastani_reference_radius	fastani_taxonomy	fastani_ani	fastani_af	closest_placement_reference	closest_placement_radius	closest_placement_taxonomy	closest_placement_ani	closest_placement_af	pplacer_taxonomy	classification_method	note	other_related_references(genome_id,species_name,radius,ANI,AF)	msa_percent	translation_table	red_value	warnings
Cloacal swabs	Day 0	0S_cont.1	70.57	0	d__Bacteria;p__Firmicutes_A;c__Clostridia;o__Lachnospirales;f__Lachnospiraceae;g__Ruminococcus_G;s__	N/A	N/A	N/A	N/A	N/A	GCF_000425525.1	95	d__Bacteria;p__Firmicutes_A;c__Clostridia;o__Lachnospirales;f__Lachnospiraceae;g__Ruminococcus_G;s__Ruminococcus_G gauvreauii	77.68	0.23	d__Bacteria;p__Firmicutes_A;c__Clostridia;o__Lachnospirales;f__Lachnospiraceae;g__;s__	taxonomic classification defined by topology and ANI	N/A	N/A	61.7	11	0.934152	N/A
		0S_cont.10	27.59	0	d__Bacteria;p__Firmicutes;c__Bacilli;o__Lactobacillales;f__Lactobacillaceae;g__Ligilactobacillus;s__Ligilactobacillus aviarius	GCF_001436315.1	95	d__Bacteria;p__Firmicutes;c__Bacilli;o__Lactobacillales;f__Lactobacillaceae;g__Ligilactobacillus;s__Ligilactobacillus aviarius	96.37	0.99	GCA_001435375.1	95	d__Bacteria;p__Firmicutes;c__Bacilli;o__Lactobacillales;f__Lactobacillaceae;g__Ligilactobacillus;s__Ligilactobacillus araffinosus	89.17	0.99	d__Bacteria;p__Firmicutes;c__Bacilli;o__Lactobacillales;f__Lactobacillaceae;g__Ligilactobacillus;s__	ANI	topological placement and ANI have incongruent species assignments	GCF_001654615.1, s__Ligilactobacillus aviarius_B, 95.0, 95.31, 0.99; GCF_000615765.1, s__Ligilactobacillus equi, 95.0, 79.52, 0.07; GCF_001436215.1, s__Ligilactobacillus agilis, 95.0, 78.2, 0.19; GCF_000423265.1, s__Ligilactobacillus saerimneri, 95.0, 77.74, 0.04; GCF_900110005.1, s__Ligilactobacillus ruminis_A, 95.0, 77.23, 0.1; GCF_001435955.1, s__Ligilactobacillus salivarius, 95.0, 77.12, 0.09…	20.59	11	N/A	N/A
		0S_cont.11	92.23	0.26	d__Bacteria;p__Firmicutes;c__Bacilli;o__Lactobacillales;f__Lactobacillaceae;g__Ligilactobacillus;s__Ligilactobacillus agilis	GCF_001436215.1	95	d__Bacteria;p__Firmicutes;c__Bacilli;o__Lactobacillales;f__Lactobacillaceae;g__Ligilactobacillus;s__Ligilactobacillus agilis	97.39	0.88	GCF_001436215.1	95	d__Bacteria;p__Firmicutes;c__Bacilli;o__Lactobacillales;f__Lactobacillaceae;g__Ligilactobacillus;s__Ligilactobacillus agilis	97.39	0.88	d__Bacteria;p__Firmicutes;c__Bacilli;o__Lactobacillales;f__Lactobacillaceae;g__Ligilactobacillus;s__	taxonomic classification defined by topology and ANI	topological placement and ANI have congruent species assignments	GCF_900765635.1, s__Ligilactobacillus sp900765635, 95.0, 78.38, 0.09; GCF_000615765.1, s__Ligilactobacillus equi, 95.0, 78.21, 0.15; GCF_000423265.1, s__Ligilactobacillus saerimneri, 95.0, 78.13, 0.09; GCF_001436315.1, s__Ligilactobacillus aviarius, 95.0, 78.05, 0.08; GCA_001435375.1, s__Ligilactobacillus araffinosus, 95.0, 77.87, 0.08; GCF_000615845.1, s__Ligilactobacillus hayakitensis, 95.0, 77…	79.23	11	N/A	N/A
		0S_cont.12	43.1	0	d__Bacteria;p__Firmicutes;c__Bacilli;o__Lactobacillales;f__Lactobacillaceae;g__Lactobacillus;s__Lactobacillus crispatus	GCF_002088015.1	95	d__Bacteria;p__Firmicutes;c__Bacilli;o__Lactobacillales;f__Lactobacillaceae;g__Lactobacillus;s__Lactobacillus crispatus	98.35	0.81	GCF_002088015.1	95	d__Bacteria;p__Firmicutes;c__Bacilli;o__Lactobacillales;f__Lactobacillaceae;g__Lactobacillus;s__Lactobacillus crispatus	98.35	0.81	d__Bacteria;p__Firmicutes;c__Bacilli;o__Lactobacillales;f__Lactobacillaceae;g__Lactobacillus;s__	taxonomic classification defined by topology and ANI	topological placement and ANI have congruent species assignments	GCF_000615285.1, s__Lactobacillus kitasatonis, 95.0, 82.0, 0.5; GCF_000614735.1, s__Lactobacillus gallinarum, 95.0, 81.61, 0.53; GCF_000160855.1, s__Lactobacillus helveticus, 95.0, 81.59, 0.52; GCF_001591845.1, s__Lactobacillus acidophilus, 95.0, 81.49, 0.53; GCF_002706375.1, s__Lactobacillus amylovorus, 95.0, 81.46, 0.53; GCF_900103655.1, s__Lactobacillus kefiranofaciens, 95.0, 81.04, 0.52; GCF_…	38.81	11	N/A	N/A
		0S_cont.13	81.15	1.9	d__Bacteria;p__Firmicutes_A;c__Clostridia;o__Lachnospirales;f__Lachnospiraceae;g__Blautia_A;s__Blautia_A sp002159835	GCF_002159835.1	95	d__Bacteria;p__Firmicutes_A;c__Clostridia;o__Lachnospirales;f__Lachnospiraceae;g__Blautia_A;s__Blautia_A sp002159835	98.63	0.92	GCF_002159835.1	95	d__Bacteria;p__Firmicutes_A;c__Clostridia;o__Lachnospirales;f__Lachnospiraceae;g__Blautia_A;s__Blautia_A sp002159835	98.63	0.92	d__Bacteria;p__Firmicutes_A;c__Clostridia;o__Lachnospirales;f__Lachnospiraceae;g__Blautia_A;s__	taxonomic classification defined by topology and ANI	topological placement and ANI have congruent species assignments	GCA_000210015.1, s__Blautia_A obeum_B, 95.0, 77.92, 0.13; GCF_009707925.1, s__Blautia_A luti, 95.0, 77.85, 0.14; GCF_000153905.1, s__Blautia_A obeum, 95.0, 77.8, 0.11; GCA_900066355.1, s__Blautia_A sp900066355, 95.0, 77.68, 0.12; GCF_013302405.1, s__Blautia_A caecimuris, 95.0, 77.68, 0.16; GCF_900120195.1, s__Blautia_A sp900120195, 95.0, 77.67, 0.11; GCF_003474435.1, s__Blautia_A sp003474435, 95.…	72.6	11	N/A	N/A
		0S_cont.14	65.62	0.21	d__Bacteria;p__Firmicutes_C;c__Negativicutes;o__Selenomonadales;f__Selenomonadaceae;g__Megamonas;s__Megamonas funiformis	GCF_010669225.1	95	d__Bacteria;p__Firmicutes_C;c__Negativicutes;o__Selenomonadales;f__Selenomonadaceae;g__Megamonas;s__Megamonas funiformis	97.35	0.85	GCF_010669225.1	95	d__Bacteria;p__Firmicutes_C;c__Negativicutes;o__Selenomonadales;f__Selenomonadaceae;g__Megamonas;s__Megamonas funiformis	97.35	0.85	d__Bacteria;p__Firmicutes_C;c__Negativicutes;o__Selenomonadales;f__Selenomonadaceae;g__Megamonas;s__	taxonomic classification defined by topology and ANI	topological placement and ANI have congruent species assignments	GCA_900556715.1, s__Megamonas sp900556715, 95.0, 91.81, 0.41; GCF_900187035.1, s__Megamonas hypermegale, 95.0, 82.35, 0.64; GCA_002314325.1, s__Megamonas hypermegale_A, 95.0, 79.47, 0.27; GCA_900554895.1, s__Megamonas sp900554895, 95.0, 78.08, 0.28	67	11	N/A	N/A
		0S_cont.15	53.45	0	d__Bacteria;p__Firmicutes;c__Bacilli;o__Lactobacillales;f__Lactobacillaceae;g__Limosilactobacillus;s__Limosilactobacillus reuteri_E	GCF_013694365.1	95	d__Bacteria;p__Firmicutes;c__Bacilli;o__Lactobacillales;f__Lactobacillaceae;g__Limosilactobacillus;s__Limosilactobacillus reuteri_E	96.88	0.81	GCF_013694365.1	95	d__Bacteria;p__Firmicutes;c__Bacilli;o__Lactobacillales;f__Lactobacillaceae;g__Limosilactobacillus;s__Limosilactobacillus reuteri_E	96.88	0.81	d__Bacteria;p__Firmicutes;c__Bacilli;o__Lactobacillales;f__Lactobacillaceae;g__Limosilactobacillus;s__	taxonomic classification defined by topology and ANI	topological placement and ANI have congruent species assignments	GCF_000016825.1, s__Limosilactobacillus reuteri, 95.0, 95.43, 0.86; GCF_003072625.1, s__Limosilactobacillus reuteri_D, 95.0, 94.12, 0.84; GCF_014145615.1, s__Limosilactobacillus sp014145615, 95.0, 93.28, 0.84; GCF_014145545.1, s__Limosilactobacillus sp014145545, 95.0, 90.36, 0.78; GCF_014635905.1, s__Limosilactobacillus caviae, 95.0, 82.91, 0.71; GCF_009663775.1, s__Limosilactobacillus sp00966377…	52.07	11	N/A	N/A
		0S_cont.16	37.93	0	d__Bacteria;p__Proteobacteria;c__Gammaproteobacteria;o__Enterobacterales;f__Enterobacteriaceae;g__Escherichia;s__Escherichia coli_D	GCF_000026325.1	96.9551	d__Bacteria;p__Proteobacteria;c__Gammaproteobacteria;o__Enterobacterales;f__Enterobacteriaceae;g__Escherichia;s__Escherichia coli_D	98.54	0.98	GCA_003018335.1	96.1333	d__Bacteria;p__Proteobacteria;c__Gammaproteobacteria;o__Enterobacterales;f__Enterobacteriaceae;g__Escherichia;s__Escherichia coli_C	96.91	0.97	d__Bacteria;p__Proteobacteria;c__Gammaproteobacteria;o__Enterobacterales;f__Enterobacteriaceae;g__Escherichia;s__	ANI	topological placement and ANI have incongruent species assignments	GCF_002950215.1, s__Escherichia flexneri, 97.0028, 97.95, 0.89; GCF_003697165.2, s__Escherichia coli, 96.8144, 97.69, 0.94; GCF_002949675.1, s__Escherichia dysenteriae, 97.0028, 97.66, 0.87; GCF_002965065.1, s__Escherichia sp002965065, 95.0, 94.91, 0.78; GCF_000208585.1, s__Escherichia sp000208585, 95.0, 93.14, 0.88; GCF_004211955.1, s__Escherichia sp004211955, 95.0, 93.11, 0.91; GCF_005843885.1,…	32.2	11	N/A	N/A
		0S_cont.17	86.73	1.58	d__Bacteria;p__Actinobacteriota;c__Actinomycetia;o__Mycobacteriales;f__Mycobacteriaceae;g__Corynebacterium;s__	N/A	N/A	N/A	N/A	N/A	GCF_014262665.1	95	d__Bacteria;p__Actinobacteriota;c__Actinomycetia;o__Mycobacteriales;f__Mycobacteriaceae;g__Corynebacterium;s__Corynebacterium sp014262665	79.18	0.48	d__Bacteria;p__Actinobacteriota;c__Actinomycetia;o__Mycobacteriales;f__Mycobacteriaceae;g__Corynebacterium;s__	taxonomic classification defined by topology and ANI	N/A	GCF_009026825.1, s__Corynebacterium sp009026825, 95.0, 80.49, 0.56; GCF_001807485.1, s__Corynebacterium sp001807485, 95.0, 79.32, 0.42; GCF_900232865.1, s__Corynebacterium dentalis, 95.0, 79.18, 0.44; GCF_000738265.1, s__Corynebacterium jeikeium_A, 95.0, 79.16, 0.38; GCF_014490575.1, s__Corynebacterium sp014490575, 95.0, 79.08, 0.33; GCF_000738175.1, s__Corynebacterium jeikeium_C, 95.0, 79.08, 0.…	74.53	11	0.988335	N/A
		0S_cont.18	71.62	0.38	d__Bacteria;p__Firmicutes;c__Bacilli;o__Lactobacillales;f__Enterococcaceae;g__Enterococcus_D;s__Enterococcus_D gallinarum	GCF_001544275.1	95	d__Bacteria;p__Firmicutes;c__Bacilli;o__Lactobacillales;f__Enterococcaceae;g__Enterococcus_D;s__Enterococcus_D gallinarum	97.73	0.89	GCF_001544275.1	95	d__Bacteria;p__Firmicutes;c__Bacilli;o__Lactobacillales;f__Enterococcaceae;g__Enterococcus_D;s__Enterococcus_D gallinarum	97.73	0.89	d__Bacteria;p__Firmicutes;c__Bacilli;o__Lactobacillales;f__Enterococcaceae;g__Enterococcus_D;s__	taxonomic classification defined by topology and ANI	topological placement and ANI have congruent species assignments	GCF_002850555.1, s__Enterococcus_D sp002850555, 95.0, 79.14, 0.35; GCF_001544095.1, s__Enterococcus_D casseliflavus, 95.0, 79.12, 0.37; GCF_002140915.1, s__Enterococcus_D sp002140915, 95.0, 78.89, 0.32; GCF_001297065.1, s__Enterococcus_D sp001297065, 95.0, 78.64, 0.31	55.03	11	N/A	N/A
		0S_cont.19	98.01	0.57	d__Bacteria;p__Firmicutes;c__Bacilli;o__Staphylococcales;f__Staphylococcaceae;g__Staphylococcus;s__Staphylococcus chromogenes	GCF_002901945.1	95	d__Bacteria;p__Firmicutes;c__Bacilli;o__Staphylococcales;f__Staphylococcaceae;g__Staphylococcus;s__Staphylococcus chromogenes	98.27	0.9	GCF_002901945.1	95	d__Bacteria;p__Firmicutes;c__Bacilli;o__Staphylococcales;f__Staphylococcaceae;g__Staphylococcus;s__Staphylococcus chromogenes	98.27	0.9	d__Bacteria;p__Firmicutes;c__Bacilli;o__Staphylococcales;f__Staphylococcaceae;g__Staphylococcus;s__	taxonomic classification defined by topology and ANI	topological placement and ANI have congruent species assignments	GCF_002901865.1, s__Staphylococcus agnetis, 95.0, 81.35, 0.65; GCF_000816085.1, s__Staphylococcus hyicus, 95.0, 81.31, 0.62; GCF_900183575.1, s__Staphylococcus cornubiensis, 95.0, 79.07, 0.37; GCF_003012915.1, s__Staphylococcus felis, 95.0, 79.03, 0.32; GCF_002902385.1, s__Staphylococcus intermedius, 95.0, 79.01, 0.37; GCF_001792775.2, s__Staphylococcus pseudintermedius, 95.0, 78.99, 0.37; GCA_01…	95.14	11	N/A	N/A
		0S_cont.20	55.17	0	d__Bacteria;p__Firmicutes_A;c__Clostridia;o__Lachnospirales;f__Lachnospiraceae;g__Mediterraneibacter;s__Mediterraneibacter sp900555215	GCA_900555215.1	95	d__Bacteria;p__Firmicutes_A;c__Clostridia;o__Lachnospirales;f__Lachnospiraceae;g__Mediterraneibacter;s__Mediterraneibacter sp900555215	96.65	0.67	GCA_900555215.1	95	d__Bacteria;p__Firmicutes_A;c__Clostridia;o__Lachnospirales;f__Lachnospiraceae;g__Mediterraneibacter;s__Mediterraneibacter sp900555215	96.65	0.67	d__Bacteria;p__Firmicutes_A;c__Clostridia;o__Lachnospirales;f__Lachnospiraceae;g__Mediterraneibacter;s__	taxonomic classification defined by topology and ANI	topological placement and ANI have congruent species assignments	GCF_002161355.1, s__Mediterraneibacter sp002161355, 95.0, 86.1, 0.77; GCF_900751785.1, s__Mediterraneibacter sp900751785, 95.0, 79.46, 0.35; GCF_900761655.1, s__Mediterraneibacter sp900761655, 95.0, 79.04, 0.32; GCF_002159505.1, s__Mediterraneibacter sp002159505, 95.0, 78.85, 0.37; GCA_002314255.1, s__Mediterraneibacter sp002314255, 95.0, 78.69, 0.28; GCF_900120155.1, s__Mediterraneibacter sp9001…	52.05	11	N/A	N/A
		0S_cont.21	95.59	0.6	d__Bacteria;p__Actinobacteriota;c__Actinomycetia;o__Mycobacteriales;f__Mycobacteriaceae;g__Corynebacterium;s__Corynebacterium amycolatum_A	GCF_000173655.1	95	d__Bacteria;p__Actinobacteriota;c__Actinomycetia;o__Mycobacteriales;f__Mycobacteriaceae;g__Corynebacterium;s__Corynebacterium amycolatum_A	95.25	0.92	N/A	N/A	N/A	N/A	N/A	d__Bacteria;p__Actinobacteriota;c__Actinomycetia;o__Mycobacteriales;f__Mycobacteriaceae;g__Corynebacterium;s__	ANI	topological placement and ANI have incongruent species assignments	GCF_000173655.1, s__Corynebacterium amycolatum_A, 95.0, 95.25, 0.92; GCF_014335175.1, s__Corynebacterium amycolatum, 95.0, 94.71, 0.94; GCF_001054325.1, s__Corynebacterium vitaeruminis_A, 95.0, 91.31, 0.92; GCF_001274895.1, s__Corynebacterium lactis, 95.0, 80.33, 0.51; GCF_900519355.1, s__Corynebacterium lactis_A, 95.0, 80.16, 0.56; GCF_000758965.1, s__Corynebacterium freneyi, 95.0, 78.62, 0.28; …	83.32	11	N/A	N/A
		0S_cont.22	4.17	0	d__Bacteria;p__Firmicutes;c__Bacilli;o__Lactobacillales;f__Lactobacillaceae;g__Lactobacillus;s__Lactobacillus crispatus	GCF_002088015.1	95	d__Bacteria;p__Firmicutes;c__Bacilli;o__Lactobacillales;f__Lactobacillaceae;g__Lactobacillus;s__Lactobacillus crispatus	97.94	0.77	GCF_002088015.1	95	d__Bacteria;p__Firmicutes;c__Bacilli;o__Lactobacillales;f__Lactobacillaceae;g__Lactobacillus;s__Lactobacillus crispatus	97.94	0.77	d__Bacteria;p__Firmicutes;c__Bacilli;o__Lactobacillales;f__Lactobacillaceae;g__Lactobacillus;s__	taxonomic classification defined by topology and ANI	topological placement and ANI have congruent species assignments	GCF_000615285.1, s__Lactobacillus kitasatonis, 95.0, 82.69, 0.54; GCF_000614735.1, s__Lactobacillus gallinarum, 95.0, 82.48, 0.65; GCF_000160855.1, s__Lactobacillus helveticus, 95.0, 82.08, 0.55; GCF_900103655.1, s__Lactobacillus kefiranofaciens, 95.0, 81.5, 0.63; GCF_002706375.1, s__Lactobacillus amylovorus, 95.0, 81.45, 0.6; GCF_001436305.1, s__Lactobacillus ultunensis, 95.0, 81.37, 0.56; GCF_0…	12.39	11	N/A	N/A
		0S_cont.23	17.24	0	d__Bacteria;p__Firmicutes;c__Bacilli;o__Lactobacillales;f__Lactobacillaceae;g__Ligilactobacillus;s__Ligilactobacillus aviarius	GCF_001436315.1	95	d__Bacteria;p__Firmicutes;c__Bacilli;o__Lactobacillales;f__Lactobacillaceae;g__Ligilactobacillus;s__Ligilactobacillus aviarius	96.61	0.96	GCF_001436315.1	95	d__Bacteria;p__Firmicutes;c__Bacilli;o__Lactobacillales;f__Lactobacillaceae;g__Ligilactobacillus;s__Ligilactobacillus aviarius	96.61	0.96	d__Bacteria;p__Firmicutes;c__Bacilli;o__Lactobacillales;f__Lactobacillaceae;g__Ligilactobacillus;s__	taxonomic classification defined by topology and ANI	topological placement and ANI have congruent species assignments	GCF_001654615.1, s__Ligilactobacillus aviarius_B, 95.0, 95.84, 0.97; GCA_001435375.1, s__Ligilactobacillus araffinosus, 95.0, 90.75, 0.96; GCF_000423265.1, s__Ligilactobacillus saerimneri, 95.0, 79.25, 0.12; GCF_900765635.1, s__Ligilactobacillus sp900765635, 95.0, 79.08, 0.13; GCF_000615765.1, s__Ligilactobacillus equi, 95.0, 78.84, 0.16; GCF_001436215.1, s__Ligilactobacillus agilis, 95.0, 78.67,…	16.74	11	N/A	N/A
		0S_cont.24	97.1	0.19	d__Bacteria;p__Actinobacteriota;c__Actinomycetia;o__Actinomycetales;f__Bifidobacteriaceae;g__Bifidobacterium;s__Bifidobacterium gallinarum	GCF_000741215.1	95	d__Bacteria;p__Actinobacteriota;c__Actinomycetia;o__Actinomycetales;f__Bifidobacteriaceae;g__Bifidobacterium;s__Bifidobacterium gallinarum	97.1	0.88	GCF_000741215.1	95	d__Bacteria;p__Actinobacteriota;c__Actinomycetia;o__Actinomycetales;f__Bifidobacteriaceae;g__Bifidobacterium;s__Bifidobacterium gallinarum	97.1	0.88	d__Bacteria;p__Actinobacteriota;c__Actinomycetia;o__Actinomycetales;f__Bifidobacteriaceae;g__Bifidobacterium;s__	taxonomic classification defined by topology and ANI	topological placement and ANI have congruent species assignments	GCF_000771405.1, s__Bifidobacterium pullorum, 95.0, 90.63, 0.82; GCF_003952945.1, s__Bifidobacterium samirii, 95.0, 82.5, 0.58; GCF_001042635.1, s__Bifidobacterium scardovii, 95.0, 82.41, 0.62; GCF_010667645.1, s__Bifidobacterium sp010667645, 95.0, 82.08, 0.57; GCF_009299475.1, s__Bifidobacterium avesanii, 95.0, 82.05, 0.54; GCF_010667685.1, s__Bifidobacterium aerophilum, 95.0, 81.98, 0.56; GCF_0…	90.19	11	N/A	N/A
		0S_cont.26	37.93	0	d__Bacteria;p__Firmicutes;c__Bacilli;o__Lactobacillales;f__Streptococcaceae;g__Streptococcus;s__Streptococcus alactolyticus	GCF_012277075.1	95	d__Bacteria;p__Firmicutes;c__Bacilli;o__Lactobacillales;f__Streptococcaceae;g__Streptococcus;s__Streptococcus alactolyticus	98.74	0.94	GCF_012277075.1	95	d__Bacteria;p__Firmicutes;c__Bacilli;o__Lactobacillales;f__Streptococcaceae;g__Streptococcus;s__Streptococcus alactolyticus	98.74	0.94	d__Bacteria;p__Firmicutes;c__Bacilli;o__Lactobacillales;f__Streptococcaceae;g__Streptococcus;s__	taxonomic classification defined by topology and ANI	topological placement and ANI have congruent species assignments	GCF_000154985.1, s__Streptococcus infantarius, 95.0, 82.17, 0.54; GCF_900475675.1, s__Streptococcus lutetiensis, 95.0, 82.09, 0.57; GCF_900101445.1, s__Streptococcus equinus_B, 95.0, 81.74, 0.55; GCF_002000985.1, s__Streptococcus gallolyticus, 96.3165, 81.39, 0.63; GCF_000283635.1, s__Streptococcus macedonicus, 96.3165, 81.31, 0.57; GCF_003337175.1, s__Streptococcus gallolyticus_B, 95.6693, 81.25…	31.03	11	N/A	N/A
		0S_cont.27	20.69	0	d__Bacteria;p__Firmicutes;c__Bacilli;o__Lactobacillales;f__Enterococcaceae;g__Enterococcus_D;s__Enterococcus_D gallinarum	GCF_001544275.1	95	d__Bacteria;p__Firmicutes;c__Bacilli;o__Lactobacillales;f__Enterococcaceae;g__Enterococcus_D;s__Enterococcus_D gallinarum	98.56	0.98	GCF_001544275.1	95	d__Bacteria;p__Firmicutes;c__Bacilli;o__Lactobacillales;f__Enterococcaceae;g__Enterococcus_D;s__Enterococcus_D gallinarum	98.56	0.98	d__Bacteria;p__Firmicutes;c__Bacilli;o__Lactobacillales;f__Enterococcaceae;g__Enterococcus_D;s__	taxonomic classification defined by topology and ANI	topological placement and ANI have congruent species assignments	GCF_002850555.1, s__Enterococcus_D sp002850555, 95.0, 79.76, 0.46; GCF_001544095.1, s__Enterococcus_D casseliflavus, 95.0, 79.74, 0.43; GCF_001297065.1, s__Enterococcus_D sp001297065, 95.0, 78.86, 0.41; GCF_002140915.1, s__Enterococcus_D sp002140915, 95.0, 78.47, 0.41	20.73	11	N/A	N/A
		0S_cont.28	69.97	1.34	d__Bacteria;p__Firmicutes_A;c__Clostridia;o__Oscillospirales;f__Oscillospiraceae;g__UBA5446;s__UBA5446 sp900545405	GCA_900545405.1	95	d__Bacteria;p__Firmicutes_A;c__Clostridia;o__Oscillospirales;f__Oscillospiraceae;g__UBA5446;s__UBA5446 sp900545405	98.43	0.9	GCA_900545405.1	95	d__Bacteria;p__Firmicutes_A;c__Clostridia;o__Oscillospirales;f__Oscillospiraceae;g__UBA5446;s__UBA5446 sp900545405	98.43	0.9	d__Bacteria;p__Firmicutes_A;c__Clostridia;o__Oscillospirales;f__Oscillospiraceae;g__UBA5446;s__	taxonomic classification defined by topology and ANI	topological placement and ANI have congruent species assignments	GCA_900546485.1, s__UBA5446 sp900546485, 95.0, 90.11, 0.8; GCA_900544295.1, s__UBA5446 sp900544295, 95.0, 86.38, 0.76; GCA_900752445.1, s__UBA5446 sp900752445, 95.0, 84.04, 0.62; GCA_900546615.1, s__UBA5446 sp900546615, 95.0, 83.88, 0.7; GCA_004553625.1, s__UBA5446 sp004553625, 95.0, 83.64, 0.74; GCA_900759385.1, s__UBA5446 sp900759385, 95.0, 81.35, 0.5; GCA_900543085.1, s__UBA5446 sp900543085, 9…	74.51	11	N/A	N/A
		0S_cont.29	60.34	0	d__Bacteria;p__Firmicutes;c__Bacilli;o__Lactobacillales;f__Enterococcaceae;g__Enterococcus;s__Enterococcus faecalis	GCF_000392875.1	95	d__Bacteria;p__Firmicutes;c__Bacilli;o__Lactobacillales;f__Enterococcaceae;g__Enterococcus;s__Enterococcus faecalis	98.8	0.86	GCF_000392875.1	95	d__Bacteria;p__Firmicutes;c__Bacilli;o__Lactobacillales;f__Enterococcaceae;g__Enterococcus;s__Enterococcus faecalis	98.8	0.86	d__Bacteria;p__Firmicutes;c__Bacilli;o__Lactobacillales;f__Enterococcaceae;g__Enterococcus;s__	taxonomic classification defined by topology and ANI	topological placement and ANI have congruent species assignments	GCA_001465345.1, s__Enterococcus rotai, 95.0, 78.49, 0.22; GCF_002148425.1, s__Enterococcus sp002148425, 95.0, 78.28, 0.26; GCF_001730295.1, s__Enterococcus plantarum, 95.0, 78.04, 0.23; GCF_000407445.1, s__Enterococcus moraviensis, 95.0, 77.98, 0.25; GCF_000407165.1, s__Enterococcus haemoperoxidus, 95.0, 77.93, 0.27; GCF_001730285.1, s__Enterococcus ureasiticus, 95.0, 77.91, 0.26; GCF_002141365.…	55.53	11	N/A	N/A
		0S_cont.30	30.25	0	d__Bacteria;p__Proteobacteria;c__Gammaproteobacteria;o__Enterobacterales;f__Enterobacteriaceae;g__Escherichia;s__Escherichia coli_D	GCF_000026325.1	96.9551	d__Bacteria;p__Proteobacteria;c__Gammaproteobacteria;o__Enterobacterales;f__Enterobacteriaceae;g__Escherichia;s__Escherichia coli_D	98.77	0.99	GCF_000026325.1	96.9551	d__Bacteria;p__Proteobacteria;c__Gammaproteobacteria;o__Enterobacterales;f__Enterobacteriaceae;g__Escherichia;s__Escherichia coli_D	98.77	0.99	d__Bacteria;p__Proteobacteria;c__Gammaproteobacteria;o__Enterobacterales;f__Enterobacteriaceae;g__Escherichia;s__	taxonomic classification defined by topology and ANI	topological placement and ANI have congruent species assignments	GCF_002950215.1, s__Escherichia flexneri, 97.0028, 98.41, 0.95; GCF_002949675.1, s__Escherichia dysenteriae, 97.0028, 98.12, 0.92; GCF_003697165.2, s__Escherichia coli, 96.8144, 97.98, 0.97; GCA_003018335.1, s__Escherichia coli_C, 96.1333, 97.07, 0.98; GCF_002965065.1, s__Escherichia sp002965065, 95.0, 95.64, 0.89; GCF_004211955.1, s__Escherichia sp004211955, 95.0, 94.14, 0.93; GCF_005843885.1, s…	45.09	11	N/A	N/A
		0S_cont.31	86.91	4.39	d__Bacteria;p__Firmicutes_A;c__Clostridia;o__Lachnospirales;f__Lachnospiraceae;g__Merdimonas;s__Merdimonas faecis	GCF_001754075.1	95	d__Bacteria;p__Firmicutes_A;c__Clostridia;o__Lachnospirales;f__Lachnospiraceae;g__Merdimonas;s__Merdimonas faecis	98.43	0.85	GCF_001754075.1	95	d__Bacteria;p__Firmicutes_A;c__Clostridia;o__Lachnospirales;f__Lachnospiraceae;g__Merdimonas;s__Merdimonas faecis	98.43	0.85	d__Bacteria;p__Firmicutes_A;c__Clostridia;o__Lachnospirales;f__Lachnospiraceae;g__Merdimonas;s__	taxonomic classification defined by topology and ANI	topological placement and ANI have congruent species assignments	GCA_900553355.1, s__Merdimonas sp900553355, 95.0, 81.7, 0.61	75.82	11	N/A	N/A
		0S_cont.32	56.18	0.37	d__Bacteria;p__Firmicutes;c__Bacilli;o__Lactobacillales;f__Streptococcaceae;g__Streptococcus;s__Streptococcus alactolyticus	GCF_012277075.1	95	d__Bacteria;p__Firmicutes;c__Bacilli;o__Lactobacillales;f__Streptococcaceae;g__Streptococcus;s__Streptococcus alactolyticus	99.4	0.97	GCF_012277075.1	95	d__Bacteria;p__Firmicutes;c__Bacilli;o__Lactobacillales;f__Streptococcaceae;g__Streptococcus;s__Streptococcus alactolyticus	99.4	0.97	d__Bacteria;p__Firmicutes;c__Bacilli;o__Lactobacillales;f__Streptococcaceae;g__Streptococcus;s__	taxonomic classification defined by topology and ANI	topological placement and ANI have congruent species assignments	GCF_900475675.1, s__Streptococcus lutetiensis, 95.0, 82.48, 0.61; GCF_000283635.1, s__Streptococcus macedonicus, 96.3165, 82.02, 0.68; GCF_000154985.1, s__Streptococcus infantarius, 95.0, 81.97, 0.61; GCF_004352735.1, s__Streptococcus sp002393675, 95.1145, 81.97, 0.45; GCF_000187265.1, s__Streptococcus equinus, 95.0, 81.71, 0.6; GCF_002000985.1, s__Streptococcus gallolyticus, 96.3165, 81.61, 0.7;…	62.87	11	N/A	N/A
		0S_cont.33	21.25	0	d__Bacteria;p__Firmicutes;c__Bacilli;o__Lactobacillales;f__Aerococcaceae;g__Aerococcus;s__Aerococcus urinaeequi	GCF_001543205.1	95	d__Bacteria;p__Firmicutes;c__Bacilli;o__Lactobacillales;f__Aerococcaceae;g__Aerococcus;s__Aerococcus urinaeequi	97.04	0.94	GCF_001543205.1	95	d__Bacteria;p__Firmicutes;c__Bacilli;o__Lactobacillales;f__Aerococcaceae;g__Aerococcus;s__Aerococcus urinaeequi	97.04	0.94	d__Bacteria;p__Firmicutes;c__Bacilli;o__Lactobacillales;f__Aerococcaceae;g__Aerococcus;s__	taxonomic classification defined by topology and ANI	topological placement and ANI have congruent species assignments	GCF_002083135.2, s__Aerococcus viridans_C, 95.0, 95.11, 0.9; GCF_001543285.1, s__Aerococcus viridans, 95.0, 94.53, 0.89; GCA_002440555.1, s__Aerococcus sp002440555, 95.0, 93.22, 0.89; GCF_002871935.1, s__Aerococcus viridans_B, 95.0, 86.48, 0.8; GCF_002252085.1, s__Aerococcus sp002252085, 95.0, 82.0, 0.62; GCF_003797145.1, s__Aerococcus sp003797145, 95.0, 81.09, 0.58; GCF_900176325.1, s__Aerococcu…	29.3	11	N/A	N/A
		0S_cont.34	24.03	0	d__Bacteria;p__Firmicutes;c__Bacilli;o__Lactobacillales;f__Lactobacillaceae;g__Lactobacillus;s__Lactobacillus crispatus	GCF_002088015.1	95	d__Bacteria;p__Firmicutes;c__Bacilli;o__Lactobacillales;f__Lactobacillaceae;g__Lactobacillus;s__Lactobacillus crispatus	98.47	0.94	GCF_002088015.1	95	d__Bacteria;p__Firmicutes;c__Bacilli;o__Lactobacillales;f__Lactobacillaceae;g__Lactobacillus;s__Lactobacillus crispatus	98.47	0.94	d__Bacteria;p__Firmicutes;c__Bacilli;o__Lactobacillales;f__Lactobacillaceae;g__Lactobacillus;s__	taxonomic classification defined by topology and ANI	topological placement and ANI have congruent species assignments	GCF_000615285.1, s__Lactobacillus kitasatonis, 95.0, 85.11, 0.79; GCF_000614735.1, s__Lactobacillus gallinarum, 95.0, 85.08, 0.73; GCF_000160855.1, s__Lactobacillus helveticus, 95.0, 84.94, 0.71; GCF_002706375.1, s__Lactobacillus amylovorus, 95.0, 84.79, 0.84; GCF_001591845.1, s__Lactobacillus acidophilus, 95.0, 84.64, 0.75; GCF_900103655.1, s__Lactobacillus kefiranofaciens, 95.0, 84.43, 0.82; GC…	34.64	11	N/A	N/A
		0S_cont.37	21	0	d__Bacteria;p__Firmicutes;c__Bacilli;o__Lactobacillales;f__Enterococcaceae;g__Enterococcus_D;s__Enterococcus_D sp002850555	GCF_002850555.1	95	d__Bacteria;p__Firmicutes;c__Bacilli;o__Lactobacillales;f__Enterococcaceae;g__Enterococcus_D;s__Enterococcus_D sp002850555	96.46	0.93	GCF_001544095.1	95	d__Bacteria;p__Firmicutes;c__Bacilli;o__Lactobacillales;f__Enterococcaceae;g__Enterococcus_D;s__Enterococcus_D casseliflavus	96.21	0.9	d__Bacteria;p__Firmicutes;c__Bacilli;o__Lactobacillales;f__Enterococcaceae;g__Enterococcus_D;s__	ANI	topological placement and ANI have incongruent species assignments	GCF_002140915.1, s__Enterococcus_D sp002140915, 95.0, 80.32, 0.45; GCF_001544275.1, s__Enterococcus_D gallinarum, 95.0, 80.01, 0.38; GCF_001297065.1, s__Enterococcus_D sp001297065, 95.0, 79.98, 0.47	24.26	11	N/A	N/A
		0S_cont.38	73.93	0.23	d__Bacteria;p__Firmicutes_A;c__Clostridia;o__Oscillospirales;f__Ruminococcaceae;g__Gemmiger;s__Gemmiger sp900548355	GCA_900548355.1	95	d__Bacteria;p__Firmicutes_A;c__Clostridia;o__Oscillospirales;f__Ruminococcaceae;g__Gemmiger;s__Gemmiger sp900548355	98.45	0.88	GCA_900548355.1	95	d__Bacteria;p__Firmicutes_A;c__Clostridia;o__Oscillospirales;f__Ruminococcaceae;g__Gemmiger;s__Gemmiger sp900548355	98.45	0.88	d__Bacteria;p__Firmicutes_A;c__Clostridia;o__Oscillospirales;f__Ruminococcaceae;g__Gemmiger;s__	taxonomic classification defined by topology and ANI	topological placement and ANI have congruent species assignments	GCA_002306375.1, s__Gemmiger sp002306375, 95.0, 79.99, 0.47; GCA_003343905.1, s__Gemmiger variabilis_C, 95.0, 79.12, 0.44; GCA_004561545.1, s__Gemmiger sp004561545, 95.0, 79.07, 0.3; GCA_900540775.1, s__Gemmiger sp900540775, 95.0, 78.95, 0.31; GCF_900167555.1, s__Gemmiger formicilis, 95.0, 78.78, 0.35; GCA_900539695.1, s__Gemmiger sp900539695, 95.0, 78.7, 0.35; GCA_900540595.1, s__Gemmiger sp9005…	63.73	11	N/A	N/A
		0S_cont.39	18.1	0	d__Bacteria;p__Firmicutes;c__Bacilli;o__Lactobacillales;f__Enterococcaceae;g__Enterococcus;s__Enterococcus faecalis	GCF_000392875.1	95	d__Bacteria;p__Firmicutes;c__Bacilli;o__Lactobacillales;f__Enterococcaceae;g__Enterococcus;s__Enterococcus faecalis	99.13	1	GCF_000392875.1	95	d__Bacteria;p__Firmicutes;c__Bacilli;o__Lactobacillales;f__Enterococcaceae;g__Enterococcus;s__Enterococcus faecalis	99.13	1	d__Bacteria;p__Firmicutes;c__Bacilli;o__Lactobacillales;f__Enterococcaceae;g__Enterococcus;s__	taxonomic classification defined by topology and ANI	topological placement and ANI have congruent species assignments	GCF_002140715.1, s__Enterococcus sp002140715, 95.0, 78.49, 0.23; GCA_001465345.1, s__Enterococcus rotai, 95.0, 78.44, 0.2; GCF_002197645.1, s__Enterococcus wangshanyuanii, 95.0, 78.12, 0.24; GCF_002148425.1, s__Enterococcus sp002148425, 95.0, 78.07, 0.24; GCF_001730315.1, s__Enterococcus ureilyticus, 95.0, 77.98, 0.21; GCF_000407445.1, s__Enterococcus moraviensis, 95.0, 77.95, 0.22; GCF_001730295…	20.13	11	N/A	N/A
		0S_cont.4	93.04	1.27	d__Bacteria;p__Firmicutes_A;c__Clostridia;o__Lachnospirales;f__Lachnospiraceae;g__CHKCI001;s__	N/A	N/A	N/A	N/A	N/A	GCF_900045905.1	95	d__Bacteria;p__Firmicutes_A;c__Clostridia;o__Lachnospirales;f__Lachnospiraceae;g__CHKCI001;s__CHKCI001 sp900045905	89.43	0.85	d__Bacteria;p__Firmicutes_A;c__Clostridia;o__Lachnospirales;f__Lachnospiraceae;g__;s__	taxonomic classification defined by topology and ANI	N/A	N/A	84.63	11	0.986977	Genome not assigned to closest species as it falls outside its pre-defined ANI radius
		0S_cont.40	54	0.67	d__Bacteria;p__Firmicutes_A;c__Clostridia;o__Oscillospirales;f__Oscillospiraceae;g__UMGS1872;s__	N/A	N/A	N/A	N/A	N/A	GCA_902373635.1	95	d__Bacteria;p__Firmicutes_A;c__Clostridia;o__Oscillospirales;f__Oscillospiraceae;g__UMGS1872;s__UMGS1872 sp902373635	82.58	0.57	d__Bacteria;p__Firmicutes_A;c__Clostridia;o__Oscillospirales;f__Oscillospiraceae;g__UMGS1872;s__	taxonomic classification defined by topology and ANI	N/A	GCA_900549475.1, s__UMGS1872 sp900549475, 95.0, 81.7, 0.53; GCA_900555795.1, s__UMGS1872 sp900555795, 95.0, 81.02, 0.34; GCA_009774055.1, s__UMGS1872 sp009774055, 95.0, 80.8, 0.47; GCA_014237695.1, s__UMGS1872 sp014237695, 95.0, 80.09, 0.36	53.52	11	0.957656	N/A
		0S_cont.41	48.28	22.57	d__Bacteria;p__Firmicutes;c__Bacilli;o__Lactobacillales;f__Lactobacillaceae;g__Ligilactobacillus;s__	N/A	N/A	N/A	N/A	N/A	GCF_001435955.1	95	d__Bacteria;p__Firmicutes;c__Bacilli;o__Lactobacillales;f__Lactobacillaceae;g__Ligilactobacillus;s__Ligilactobacillus salivarius	97.58	0.56	d__Bacteria;p__Firmicutes;c__Bacilli;o__Lactobacillales;f__Lactobacillaceae;g__Ligilactobacillus;s__	taxonomic classification defined by topology and ANI	N/A	GCF_000615845.1, s__Ligilactobacillus hayakitensis, 95.0, 79.43, 0.19; GCF_900113455.1, s__Ligilactobacillus ruminis, 95.0, 79.3, 0.05; GCF_001654615.1, s__Ligilactobacillus aviarius_B, 95.0, 78.97, 0.07; GCF_000423265.1, s__Ligilactobacillus saerimneri, 95.0, 78.85, 0.06; GCF_900110005.1, s__Ligilactobacillus ruminis_A, 95.0, 78.79, 0.09; GCF_001591685.1, s__Ligilactobacillus murinus, 95.0, 78.5…	29.7	11	0.998649	Genome has more than 28.3% of markers with multiple hits
		0S_cont.5	24.59	0	d__Bacteria;p__Firmicutes;c__Bacilli;o__Lactobacillales;f__Lactobacillaceae;g__Limosilactobacillus;s__Limosilactobacillus reuteri_E	GCF_013694365.1	95	d__Bacteria;p__Firmicutes;c__Bacilli;o__Lactobacillales;f__Lactobacillaceae;g__Limosilactobacillus;s__Limosilactobacillus reuteri_E	98	0.95	GCF_013694365.1	95	d__Bacteria;p__Firmicutes;c__Bacilli;o__Lactobacillales;f__Lactobacillaceae;g__Limosilactobacillus;s__Limosilactobacillus reuteri_E	98	0.95	d__Bacteria;p__Firmicutes;c__Bacilli;o__Lactobacillales;f__Lactobacillaceae;g__Limosilactobacillus;s__	taxonomic classification defined by topology and ANI	topological placement and ANI have congruent species assignments	GCF_003072625.1, s__Limosilactobacillus reuteri_D, 95.0, 94.65, 0.85; GCF_000016825.1, s__Limosilactobacillus reuteri, 95.0, 94.57, 0.91; GCF_014145615.1, s__Limosilactobacillus sp014145615, 95.0, 93.57, 0.93; GCF_014145545.1, s__Limosilactobacillus sp014145545, 95.0, 91.21, 0.81; GCF_014635905.1, s__Limosilactobacillus caviae, 95.0, 86.57, 0.85; GCF_009663775.1, s__Limosilactobacillus sp00966377…	33.08	11	N/A	N/A
		0S_cont.6	13.79	3.45	d__Bacteria;p__Firmicutes_A;c__Clostridia;o__Lachnospirales;f__Lachnospiraceae;g__Mediterraneibacter;s__	N/A	N/A	N/A	N/A	N/A	GCF_900751785.1	95	d__Bacteria;p__Firmicutes_A;c__Clostridia;o__Lachnospirales;f__Lachnospiraceae;g__Mediterraneibacter;s__Mediterraneibacter sp900751785	78.57	0.29	d__Bacteria;p__Firmicutes_A;c__Clostridia;o__Lachnospirales;f__Lachnospiraceae;g__Mediterraneibacter;s__	taxonomic classification defined by topology and ANI	N/A	GCF_002159505.1, s__Mediterraneibacter sp002159505, 95.0, 84.07, 0.69; GCA_900555215.1, s__Mediterraneibacter sp900555215, 95.0, 79.83, 0.26; GCF_002161355.1, s__Mediterraneibacter sp002161355, 95.0, 79.2, 0.41; GCF_900761655.1, s__Mediterraneibacter sp900761655, 95.0, 78.7, 0.29; GCA_002314255.1, s__Mediterraneibacter sp002314255, 95.0, 78.27, 0.23; GCA_900553885.1, s__Mediterraneibacter sp90055…	10.24	11	0.992986	Genome domain questionable ( 10.8% Bacterial, 4.9% Archaeal)
		0S_cont.7	82.27	0	d__Bacteria;p__Firmicutes_A;c__Clostridia;o__Lachnospirales;f__Lachnospiraceae;g__Mediterraneibacter;s__	N/A	N/A	N/A	N/A	N/A	GCF_900761655.1	95	d__Bacteria;p__Firmicutes_A;c__Clostridia;o__Lachnospirales;f__Lachnospiraceae;g__Mediterraneibacter;s__Mediterraneibacter sp900761655	80.74	0.43	d__Bacteria;p__Firmicutes_A;c__Clostridia;o__Lachnospirales;f__Lachnospiraceae;g__Mediterraneibacter;s__	taxonomic classification defined by topology and ANI	N/A	GCF_002161355.1, s__Mediterraneibacter sp002161355, 95.0, 79.39, 0.46; GCA_900555215.1, s__Mediterraneibacter sp900555215, 95.0, 78.94, 0.37; GCF_900120155.1, s__Mediterraneibacter sp900120155, 95.0, 78.52, 0.35; GCF_002159505.1, s__Mediterraneibacter sp002159505, 95.0, 78.48, 0.35; GCF_002160525.1, s__Mediterraneibacter sp002160525, 95.0, 78.42, 0.32; GCF_900751785.1, s__Mediterraneibacter sp900…	74.77	11	0.986376	N/A
		0S_cont.9	79.61	5.24	d__Bacteria;p__Firmicutes;c__Bacilli;o__Lactobacillales;f__Enterococcaceae;g__Enterococcus_B;s__Enterococcus_B faecium	GCF_001544255.1	95	d__Bacteria;p__Firmicutes;c__Bacilli;o__Lactobacillales;f__Enterococcaceae;g__Enterococcus_B;s__Enterococcus_B faecium	99.32	0.86	GCF_001544255.1	95	d__Bacteria;p__Firmicutes;c__Bacilli;o__Lactobacillales;f__Enterococcaceae;g__Enterococcus_B;s__Enterococcus_B faecium	99.32	0.86	d__Bacteria;p__Firmicutes;c__Bacilli;o__Lactobacillales;f__Enterococcaceae;g__Enterococcus_B;s__	taxonomic classification defined by topology and ANI	topological placement and ANI have congruent species assignments	GCF_009735405.1, s__Enterococcus_B lactis, 95.0, 94.58, 0.81; GCF_011038845.1, s__Enterococcus_B sp011038845, 95.0, 80.93, 0.6; GCF_001544215.1, s__Enterococcus_B durans, 95.0, 79.85, 0.47; GCF_007990225.1, s__Enterococcus_B villorum, 95.0, 79.44, 0.41; GCF_000271405.2, s__Enterococcus_B hirae, 95.0, 79.3, 0.44; GCF_002813755.1, s__Enterococcus_B mundtii, 96.3614, 79.23, 0.39; GCF_013394305.1, s_…	64.4	11	N/A	N/A
	Day 27	1S_BMD.1	78.7	1.5	d__Bacteria;p__Firmicutes_A;c__Clostridia;o__Oscillospirales;f__Ruminococcaceae;g__Faecalibacterium;s__	N/A	N/A	N/A	N/A	N/A	GCF_002160915.1	95	d__Bacteria;p__Firmicutes_A;c__Clostridia;o__Oscillospirales;f__Ruminococcaceae;g__Faecalibacterium;s__Faecalibacterium sp002160915	87.15	0.78	d__Bacteria;p__Firmicutes_A;c__Clostridia;o__Oscillospirales;f__Ruminococcaceae;g__Faecalibacterium;s__	taxonomic classification defined by topology and ANI	N/A	GCF_002160895.1, s__Faecalibacterium sp002160895, 95.0, 86.41, 0.78; GCA_900539945.1, s__Faecalibacterium sp900539945, 95.0, 81.92, 0.56; GCF_002550035.1, s__Faecalibacterium prausnitzii_E, 95.0, 81.63, 0.56; GCF_002549775.1, s__Faecalibacterium prausnitzii_F, 95.0, 81.55, 0.58; GCA_900758465.1, s__Faecalibacterium sp900758465, 95.0, 81.48, 0.53; GCF_002549975.1, s__Faecalibacterium prausnitzii_H…	74.05	11	0.992163	Genome not assigned to closest species as it falls outside its pre-defined ANI radius
		1S_BMD.10	39.66	0	d__Bacteria;p__Proteobacteria;c__Gammaproteobacteria;o__Enterobacterales;f__Enterobacteriaceae;g__Escherichia;s__Escherichia flexneri	GCF_002950215.1	97.0028	d__Bacteria;p__Proteobacteria;c__Gammaproteobacteria;o__Enterobacterales;f__Enterobacteriaceae;g__Escherichia;s__Escherichia flexneri	97.96	0.84	N/A	N/A	N/A	N/A	N/A	d__Bacteria;p__Proteobacteria;c__Gammaproteobacteria;o__Enterobacterales;f__Enterobacteriaceae;g__Escherichia;s__	ANI	topological placement and ANI have incongruent species assignments	GCF_002950215.1, s__Escherichia flexneri, 97.0028, 97.96, 0.84; GCF_000026325.1, s__Escherichia coli_D, 96.9551, 97.31, 0.92; GCF_002949675.1, s__Escherichia dysenteriae, 97.0028, 96.96, 0.79; GCF_003697165.2, s__Escherichia coli, 96.8144, 96.87, 0.87; GCA_003018335.1, s__Escherichia coli_C, 96.1333, 96.04, 0.92; GCF_002965065.1, s__Escherichia sp002965065, 95.0, 94.37, 0.73; GCF_004211955.1, s__…	37.11	11	N/A	N/A
		1S_BMD.11	55.52	0	d__Bacteria;p__Firmicutes;c__Bacilli;o__Lactobacillales;f__Lactobacillaceae;g__Lactobacillus;s__Lactobacillus crispatus	GCF_002088015.1	95	d__Bacteria;p__Firmicutes;c__Bacilli;o__Lactobacillales;f__Lactobacillaceae;g__Lactobacillus;s__Lactobacillus crispatus	97.87	0.86	GCF_002088015.1	95	d__Bacteria;p__Firmicutes;c__Bacilli;o__Lactobacillales;f__Lactobacillaceae;g__Lactobacillus;s__Lactobacillus crispatus	97.87	0.86	d__Bacteria;p__Firmicutes;c__Bacilli;o__Lactobacillales;f__Lactobacillaceae;g__Lactobacillus;s__	taxonomic classification defined by topology and ANI	topological placement and ANI have congruent species assignments	GCF_000614735.1, s__Lactobacillus gallinarum, 95.0, 83.16, 0.61; GCF_000615285.1, s__Lactobacillus kitasatonis, 95.0, 82.87, 0.63; GCF_002706375.1, s__Lactobacillus amylovorus, 95.0, 82.81, 0.64; GCF_000160855.1, s__Lactobacillus helveticus, 95.0, 82.46, 0.61; GCF_001436305.1, s__Lactobacillus ultunensis, 95.0, 82.27, 0.62; GCF_001591845.1, s__Lactobacillus acidophilus, 95.0, 82.15, 0.62; GCF_900…	51.2	11	N/A	N/A
		1S_BMD.12	65.76	3.51	d__Bacteria;p__Firmicutes_A;c__Clostridia;o__Lachnospirales;f__Lachnospiraceae;g__OF09-33XD;s__	N/A	N/A	N/A	N/A	N/A	GCA_014337215.1	95	d__Bacteria;p__Firmicutes_A;c__Clostridia;o__Lachnospirales;f__Lachnospiraceae;g__OF09-33XD;s__OF09-33XD sp003481995	77.91	0.19	d__Bacteria;p__Firmicutes_A;c__Clostridia;o__Lachnospirales;f__Lachnospiraceae;g__;s__	taxonomic classification defined by topology and ANI	N/A	N/A	50.72	11	0.961238	N/A
		1S_BMD.13	19.31	1.72	d__Bacteria;p__Firmicutes;c__Bacilli;o__Lactobacillales;f__Enterococcaceae;g__Enterococcus_D;s__Enterococcus_D casseliflavus	GCF_001544095.1	95	d__Bacteria;p__Firmicutes;c__Bacilli;o__Lactobacillales;f__Enterococcaceae;g__Enterococcus_D;s__Enterococcus_D casseliflavus	97.88	0.91	GCF_001544095.1	95	d__Bacteria;p__Firmicutes;c__Bacilli;o__Lactobacillales;f__Enterococcaceae;g__Enterococcus_D;s__Enterococcus_D casseliflavus	97.88	0.91	d__Bacteria;p__Firmicutes;c__Bacilli;o__Lactobacillales;f__Enterococcaceae;g__Enterococcus_D;s__	taxonomic classification defined by topology and ANI	topological placement and ANI have congruent species assignments	GCF_002850555.1, s__Enterococcus_D sp002850555, 95.0, 96.35, 0.95; GCF_002140915.1, s__Enterococcus_D sp002140915, 95.0, 79.85, 0.48; GCF_001297065.1, s__Enterococcus_D sp001297065, 95.0, 79.83, 0.49; GCF_001544275.1, s__Enterococcus_D gallinarum, 95.0, 79.82, 0.44	19.83	11	N/A	N/A
		1S_BMD.14	96.34	0.26	d__Bacteria;p__Firmicutes;c__Bacilli;o__Lactobacillales;f__Lactobacillaceae;g__Ligilactobacillus;s__Ligilactobacillus salivarius	GCF_001435955.1	95	d__Bacteria;p__Firmicutes;c__Bacilli;o__Lactobacillales;f__Lactobacillaceae;g__Ligilactobacillus;s__Ligilactobacillus salivarius	97.58	0.81	GCF_001435955.1	95	d__Bacteria;p__Firmicutes;c__Bacilli;o__Lactobacillales;f__Lactobacillaceae;g__Ligilactobacillus;s__Ligilactobacillus salivarius	97.58	0.81	d__Bacteria;p__Firmicutes;c__Bacilli;o__Lactobacillales;f__Lactobacillaceae;g__Ligilactobacillus;s__	taxonomic classification defined by topology and ANI	topological placement and ANI have congruent species assignments	GCF_000615845.1, s__Ligilactobacillus hayakitensis, 95.0, 78.77, 0.28; GCF_000423265.1, s__Ligilactobacillus saerimneri, 95.0, 78.17, 0.07; GCF_001436215.1, s__Ligilactobacillus agilis, 95.0, 78.07, 0.11; GCF_001591685.1, s__Ligilactobacillus murinus, 95.0, 77.78, 0.12; GCF_900110005.1, s__Ligilactobacillus ruminis_A, 95.0, 77.73, 0.11; GCF_001434535.1, s__Ligilactobacillus animalis, 95.0, 77.62,…	80.92	11	N/A	N/A
		1S_BMD.15	50	0	d__Bacteria;p__Firmicutes;c__Bacilli;o__Lactobacillales;f__Lactobacillaceae;g__Ligilactobacillus;s__Ligilactobacillus aviarius	GCF_001436315.1	95	d__Bacteria;p__Firmicutes;c__Bacilli;o__Lactobacillales;f__Lactobacillaceae;g__Ligilactobacillus;s__Ligilactobacillus aviarius	95.67	0.87	GCF_001436315.1	95	d__Bacteria;p__Firmicutes;c__Bacilli;o__Lactobacillales;f__Lactobacillaceae;g__Ligilactobacillus;s__Ligilactobacillus aviarius	95.67	0.87	d__Bacteria;p__Firmicutes;c__Bacilli;o__Lactobacillales;f__Lactobacillaceae;g__Ligilactobacillus;s__	taxonomic classification defined by topology and ANI	topological placement and ANI have congruent species assignments	GCF_001654615.1, s__Ligilactobacillus aviarius_B, 95.0, 94.68, 0.86; GCA_001435375.1, s__Ligilactobacillus araffinosus, 95.0, 89.61, 0.82; GCF_001436215.1, s__Ligilactobacillus agilis, 95.0, 77.42, 0.12; GCF_900765635.1, s__Ligilactobacillus sp900765635, 95.0, 77.35, 0.1; GCF_001434535.1, s__Ligilactobacillus animalis, 95.0, 77.33, 0.09; GCF_001591685.1, s__Ligilactobacillus murinus, 95.0, 77.32,…	47.93	11	N/A	N/A
		1S_BMD.17	23.26	0	d__Bacteria;p__Firmicutes;c__Bacilli;o__Lactobacillales;f__Lactobacillaceae;g__Lactobacillus;s__Lactobacillus johnsonii	GCF_000159355.1	95	d__Bacteria;p__Firmicutes;c__Bacilli;o__Lactobacillales;f__Lactobacillaceae;g__Lactobacillus;s__Lactobacillus johnsonii	97.84	0.93	N/A	N/A	N/A	N/A	N/A	d__Bacteria;p__Firmicutes;c__Bacilli;o__Lactobacillales;f__Lactobacillaceae;g__Lactobacillus;s__	ANI	topological placement and ANI have incongruent species assignments	GCF_000159355.1, s__Lactobacillus johnsonii, 95.0, 97.84, 0.93; GCF_001436695.1, s__Lactobacillus taiwanensis, 95.0, 88.65, 0.83; GCF_003584685.1, s__Lactobacillus paragasseri, 95.0, 85.68, 0.84; GCF_000014425.1, s__Lactobacillus gasseri, 95.0, 85.45, 0.85; GCF_001435325.1, s__Lactobacillus intestinalis, 95.0, 80.22, 0.24; GCF_000160855.1, s__Lactobacillus helveticus, 95.0, 79.45, 0.21; GCF_00143…	14.41	11	N/A	N/A
		1S_BMD.18	63.34	0.54	d__Bacteria;p__Firmicutes;c__Bacilli;o__Lactobacillales;f__Lactobacillaceae;g__Limosilactobacillus;s__Limosilactobacillus reuteri_E	GCF_013694365.1	95	d__Bacteria;p__Firmicutes;c__Bacilli;o__Lactobacillales;f__Lactobacillaceae;g__Limosilactobacillus;s__Limosilactobacillus reuteri_E	97.23	0.88	GCF_013694365.1	95	d__Bacteria;p__Firmicutes;c__Bacilli;o__Lactobacillales;f__Lactobacillaceae;g__Limosilactobacillus;s__Limosilactobacillus reuteri_E	97.23	0.88	d__Bacteria;p__Firmicutes;c__Bacilli;o__Lactobacillales;f__Lactobacillaceae;g__Limosilactobacillus;s__	taxonomic classification defined by topology and ANI	topological placement and ANI have congruent species assignments	GCF_000016825.1, s__Limosilactobacillus reuteri, 95.0, 95.11, 0.87; GCF_003072625.1, s__Limosilactobacillus reuteri_D, 95.0, 94.29, 0.81; GCF_014145615.1, s__Limosilactobacillus sp014145615, 95.0, 93.51, 0.84; GCF_014145545.1, s__Limosilactobacillus sp014145545, 95.0, 90.37, 0.78; GCF_014635905.1, s__Limosilactobacillus caviae, 95.0, 84.32, 0.76; GCF_009663775.1, s__Limosilactobacillus sp00966377…	56.2	11	N/A	N/A
		1S_BMD.19	57.18	0	d__Bacteria;p__Firmicutes;c__Bacilli;o__Lactobacillales;f__Enterococcaceae;g__Enterococcus_D;s__Enterococcus_D casseliflavus	GCF_001544095.1	95	d__Bacteria;p__Firmicutes;c__Bacilli;o__Lactobacillales;f__Enterococcaceae;g__Enterococcus_D;s__Enterococcus_D casseliflavus	95.34	0.89	GCF_001544095.1	95	d__Bacteria;p__Firmicutes;c__Bacilli;o__Lactobacillales;f__Enterococcaceae;g__Enterococcus_D;s__Enterococcus_D casseliflavus	95.34	0.89	d__Bacteria;p__Firmicutes;c__Bacilli;o__Lactobacillales;f__Enterococcaceae;g__Enterococcus_D;s__	taxonomic classification defined by topology and ANI	topological placement and ANI have congruent species assignments	GCF_002850555.1, s__Enterococcus_D sp002850555, 95.0, 94.79, 0.9; GCF_001297065.1, s__Enterococcus_D sp001297065, 95.0, 79.85, 0.42; GCF_002140915.1, s__Enterococcus_D sp002140915, 95.0, 79.54, 0.41; GCF_001544275.1, s__Enterococcus_D gallinarum, 95.0, 79.29, 0.35	49.26	11	N/A	N/A
		1S_BMD.2	48.28	0	d__Bacteria;p__Firmicutes;c__Bacilli;o__Lactobacillales;f__Lactobacillaceae;g__Lactobacillus;s__Lactobacillus crispatus	GCF_002088015.1	95	d__Bacteria;p__Firmicutes;c__Bacilli;o__Lactobacillales;f__Lactobacillaceae;g__Lactobacillus;s__Lactobacillus crispatus	98.23	0.79	GCF_002088015.1	95	d__Bacteria;p__Firmicutes;c__Bacilli;o__Lactobacillales;f__Lactobacillaceae;g__Lactobacillus;s__Lactobacillus crispatus	98.23	0.79	d__Bacteria;p__Firmicutes;c__Bacilli;o__Lactobacillales;f__Lactobacillaceae;g__Lactobacillus;s__	taxonomic classification defined by topology and ANI	topological placement and ANI have congruent species assignments	GCF_000615285.1, s__Lactobacillus kitasatonis, 95.0, 83.18, 0.5; GCF_000614735.1, s__Lactobacillus gallinarum, 95.0, 82.54, 0.55; GCF_000160855.1, s__Lactobacillus helveticus, 95.0, 82.29, 0.5; GCF_002706375.1, s__Lactobacillus amylovorus, 95.0, 82.15, 0.55; GCF_001591845.1, s__Lactobacillus acidophilus, 95.0, 81.35, 0.54; GCF_001436305.1, s__Lactobacillus ultunensis, 95.0, 81.31, 0.55; GCF_90010…	42.15	11	N/A	N/A
		1S_BMD.20	52.63	0	d__Bacteria;p__Firmicutes_C;c__Negativicutes;o__Selenomonadales;f__Selenomonadaceae;g__Megamonas;s__Megamonas funiformis	GCF_010669225.1	95	d__Bacteria;p__Firmicutes_C;c__Negativicutes;o__Selenomonadales;f__Selenomonadaceae;g__Megamonas;s__Megamonas funiformis	97.68	0.81	GCF_010669225.1	95	d__Bacteria;p__Firmicutes_C;c__Negativicutes;o__Selenomonadales;f__Selenomonadaceae;g__Megamonas;s__Megamonas funiformis	97.68	0.81	d__Bacteria;p__Firmicutes_C;c__Negativicutes;o__Selenomonadales;f__Selenomonadaceae;g__Megamonas;s__	taxonomic classification defined by topology and ANI	topological placement and ANI have congruent species assignments	GCA_900556715.1, s__Megamonas sp900556715, 95.0, 92.54, 0.46; GCF_900187035.1, s__Megamonas hypermegale, 95.0, 81.49, 0.66; GCA_002314325.1, s__Megamonas hypermegale_A, 95.0, 79.02, 0.25; GCA_900554895.1, s__Megamonas sp900554895, 95.0, 78.55, 0.23	46.65	11	N/A	N/A
		1S_BMD.22	97	0.75	d__Bacteria;p__Firmicutes;c__Bacilli;o__Lactobacillales;f__Streptococcaceae;g__Streptococcus;s__Streptococcus alactolyticus	GCF_012277075.1	95	d__Bacteria;p__Firmicutes;c__Bacilli;o__Lactobacillales;f__Streptococcaceae;g__Streptococcus;s__Streptococcus alactolyticus	99.16	0.97	GCF_012277075.1	95	d__Bacteria;p__Firmicutes;c__Bacilli;o__Lactobacillales;f__Streptococcaceae;g__Streptococcus;s__Streptococcus alactolyticus	99.16	0.97	d__Bacteria;p__Firmicutes;c__Bacilli;o__Lactobacillales;f__Streptococcaceae;g__Streptococcus;s__	taxonomic classification defined by topology and ANI	topological placement and ANI have congruent species assignments	GCF_900475675.1, s__Streptococcus lutetiensis, 95.0, 82.29, 0.6; GCF_000154985.1, s__Streptococcus infantarius, 95.0, 81.97, 0.6; GCF_000283635.1, s__Streptococcus macedonicus, 96.3165, 81.77, 0.63; GCF_002000985.1, s__Streptococcus gallolyticus, 96.3165, 81.66, 0.66; GCF_900101445.1, s__Streptococcus equinus_B, 95.0, 81.59, 0.6; GCF_004352735.1, s__Streptococcus sp002393675, 95.1145, 81.44, 0.51…	96.47	11	N/A	N/A
		1S_BMD.23	17.54	0	d__Bacteria;p__Firmicutes_C;c__Negativicutes;o__Selenomonadales;f__Selenomonadaceae;g__Megamonas;s__Megamonas funiformis	GCF_010669225.1	95	d__Bacteria;p__Firmicutes_C;c__Negativicutes;o__Selenomonadales;f__Selenomonadaceae;g__Megamonas;s__Megamonas funiformis	96.73	0.85	GCF_010669225.1	95	d__Bacteria;p__Firmicutes_C;c__Negativicutes;o__Selenomonadales;f__Selenomonadaceae;g__Megamonas;s__Megamonas funiformis	96.73	0.85	d__Bacteria;p__Firmicutes_C;c__Negativicutes;o__Selenomonadales;f__Selenomonadaceae;g__Megamonas;s__	taxonomic classification defined by topology and ANI	topological placement and ANI have congruent species assignments	GCA_900556715.1, s__Megamonas sp900556715, 95.0, 93.31, 0.78; GCF_900187035.1, s__Megamonas hypermegale, 95.0, 81.25, 0.51; GCA_900554895.1, s__Megamonas sp900554895, 95.0, 78.61, 0.21; GCA_002314325.1, s__Megamonas hypermegale_A, 95.0, 78.44, 0.17	12.43	11	N/A	N/A
		1S_BMD.24	47.41	0	d__Bacteria;p__Firmicutes;c__Bacilli;o__Lactobacillales;f__Lactobacillaceae;g__Limosilactobacillus;s__Limosilactobacillus vaginalis	GCF_000159435.1	95	d__Bacteria;p__Firmicutes;c__Bacilli;o__Lactobacillales;f__Lactobacillaceae;g__Limosilactobacillus;s__Limosilactobacillus vaginalis	99.01	0.95	GCF_000159435.1	95	d__Bacteria;p__Firmicutes;c__Bacilli;o__Lactobacillales;f__Lactobacillaceae;g__Limosilactobacillus;s__Limosilactobacillus vaginalis	99.01	0.95	d__Bacteria;p__Firmicutes;c__Bacilli;o__Lactobacillales;f__Lactobacillaceae;g__Limosilactobacillus;s__	taxonomic classification defined by topology and ANI	topological placement and ANI have congruent species assignments	GCF_002871555.1, s__Limosilactobacillus vaginalis_A, 95.0, 91.28, 0.92; GCF_014145505.1, s__Limosilactobacillus sp014145505, 95.0, 81.49, 0.64; GCF_001436045.1, s__Limosilactobacillus frumenti, 95.0, 78.7, 0.31; GCF_013694365.1, s__Limosilactobacillus reuteri_E, 95.0, 78.57, 0.25; GCF_009663775.1, s__Limosilactobacillus sp009663775, 95.0, 78.4, 0.25; GCF_014635905.1, s__Limosilactobacillus caviae…	43.93	11	N/A	N/A
		1S_BMD.25	18.1	0	d__Bacteria;p__Firmicutes;c__Bacilli;o__Lactobacillales;f__Enterococcaceae;g__Enterococcus_B;s__Enterococcus_B durans	GCF_001544215.1	95	d__Bacteria;p__Firmicutes;c__Bacilli;o__Lactobacillales;f__Enterococcaceae;g__Enterococcus_B;s__Enterococcus_B durans	96.36	0.84	GCF_001544215.1	95	d__Bacteria;p__Firmicutes;c__Bacilli;o__Lactobacillales;f__Enterococcaceae;g__Enterococcus_B;s__Enterococcus_B durans	96.36	0.84	d__Bacteria;p__Firmicutes;c__Bacilli;o__Lactobacillales;f__Enterococcaceae;g__Enterococcus_B;s__	taxonomic classification defined by topology and ANI	topological placement and ANI have congruent species assignments	GCF_000271405.2, s__Enterococcus_B hirae, 95.0, 81.63, 0.45; GCF_002947535.1, s__Enterococcus_B mundtii_B, 95.0, 80.7, 0.41; GCF_007990225.1, s__Enterococcus_B villorum, 95.0, 80.43, 0.5; GCF_002140175.1, s__Enterococcus_B sp002140175, 95.0, 80.41, 0.42; GCF_001886195.1, s__Enterococcus_B ratti, 95.0, 80.09, 0.4; GCF_011038845.1, s__Enterococcus_B sp011038845, 95.0, 80.08, 0.41; GCF_013394305.1, …	19.54	11	N/A	N/A
		1S_BMD.26	37.21	0	d__Bacteria;p__Proteobacteria;c__Gammaproteobacteria;o__Enterobacterales;f__Enterobacteriaceae;g__Escherichia;s__Escherichia flexneri	GCF_002950215.1	97.0028	d__Bacteria;p__Proteobacteria;c__Gammaproteobacteria;o__Enterobacterales;f__Enterobacteriaceae;g__Escherichia;s__Escherichia flexneri	98.31	0.95	GCF_002950215.1	97.0028	d__Bacteria;p__Proteobacteria;c__Gammaproteobacteria;o__Enterobacterales;f__Enterobacteriaceae;g__Escherichia;s__Escherichia flexneri	98.31	0.95	d__Bacteria;p__Proteobacteria;c__Gammaproteobacteria;o__Enterobacterales;f__Enterobacteriaceae;g__Escherichia;s__	taxonomic classification defined by topology and ANI	topological placement and ANI have congruent species assignments	GCF_000026325.1, s__Escherichia coli_D, 96.9551, 97.56, 0.96; GCF_002949675.1, s__Escherichia dysenteriae, 97.0028, 97.36, 0.88; GCF_003697165.2, s__Escherichia coli, 96.8144, 97.04, 0.94; GCA_003018335.1, s__Escherichia coli_C, 96.1333, 96.21, 0.96; GCF_002965065.1, s__Escherichia sp002965065, 95.0, 94.99, 0.83; GCF_004211955.1, s__Escherichia sp004211955, 95.0, 93.86, 0.9; GCF_005843885.1, s__E…	47.03	11	N/A	N/A
		1S_BMD.3	15.52	0	d__Bacteria;p__Firmicutes;c__Bacilli;o__Lactobacillales;f__Lactobacillaceae;g__Limosilactobacillus;s__Limosilactobacillus reuteri_E	GCF_013694365.1	95	d__Bacteria;p__Firmicutes;c__Bacilli;o__Lactobacillales;f__Lactobacillaceae;g__Limosilactobacillus;s__Limosilactobacillus reuteri_E	97.82	0.94	GCF_013694365.1	95	d__Bacteria;p__Firmicutes;c__Bacilli;o__Lactobacillales;f__Lactobacillaceae;g__Limosilactobacillus;s__Limosilactobacillus reuteri_E	97.82	0.94	d__Bacteria;p__Firmicutes;c__Bacilli;o__Lactobacillales;f__Lactobacillaceae;g__Limosilactobacillus;s__	taxonomic classification defined by topology and ANI	topological placement and ANI have congruent species assignments	GCF_000016825.1, s__Limosilactobacillus reuteri, 95.0, 95.95, 1.0; GCF_003072625.1, s__Limosilactobacillus reuteri_D, 95.0, 94.61, 0.94; GCF_014145615.1, s__Limosilactobacillus sp014145615, 95.0, 93.55, 0.96; GCF_014145545.1, s__Limosilactobacillus sp014145545, 95.0, 90.88, 0.93; GCF_014635905.1, s__Limosilactobacillus caviae, 95.0, 83.45, 0.93; GCA_900557215.1, s__Limosilactobacillus sp900557215…	17.23	11	N/A	N/A
		1S_BMD.4	87.12	10.11	d__Bacteria;p__Firmicutes;c__Bacilli;o__Lactobacillales;f__Enterococcaceae;g__Enterococcus_B;s__	N/A	N/A	N/A	N/A	N/A	GCF_001544215.1	95	d__Bacteria;p__Firmicutes;c__Bacilli;o__Lactobacillales;f__Enterococcaceae;g__Enterococcus_B;s__Enterococcus_B durans	94.98	0.67	d__Bacteria;p__Firmicutes;c__Bacilli;o__Lactobacillales;f__Enterococcaceae;g__Enterococcus_B;s__	taxonomic classification defined by topology and ANI	N/A	GCF_001544255.1, s__Enterococcus_B faecium, 95.0, 90.79, 0.52; GCF_009735405.1, s__Enterococcus_B lactis, 95.0, 87.68, 0.49; GCF_011038845.1, s__Enterococcus_B sp011038845, 95.0, 80.53, 0.44; GCF_000271405.2, s__Enterococcus_B hirae, 95.0, 80.42, 0.46; GCF_007990225.1, s__Enterococcus_B villorum, 95.0, 80.24, 0.44; GCF_002947535.1, s__Enterococcus_B mundtii_B, 95.0, 79.5, 0.38; GCF_013394305.1, s…	64.9	11	0.990689	Genome not assigned to closest species as it falls outside its pre-defined ANI radius
		1S_BMD.5	21.52	0	d__Bacteria;p__Firmicutes_C;c__Negativicutes;o__Selenomonadales;f__Selenomonadaceae;g__Megamonas;s__Megamonas funiformis	GCF_010669225.1	95	d__Bacteria;p__Firmicutes_C;c__Negativicutes;o__Selenomonadales;f__Selenomonadaceae;g__Megamonas;s__Megamonas funiformis	97.57	0.94	GCF_010669225.1	95	d__Bacteria;p__Firmicutes_C;c__Negativicutes;o__Selenomonadales;f__Selenomonadaceae;g__Megamonas;s__Megamonas funiformis	97.57	0.94	d__Bacteria;p__Firmicutes_C;c__Negativicutes;o__Selenomonadales;f__Selenomonadaceae;g__Megamonas;s__	taxonomic classification defined by topology and ANI	topological placement and ANI have congruent species assignments	GCA_900556715.1, s__Megamonas sp900556715, 95.0, 89.53, 0.1; GCF_900187035.1, s__Megamonas hypermegale, 95.0, 82.88, 0.7; GCA_002314325.1, s__Megamonas hypermegale_A, 95.0, 80.26, 0.34; GCA_900554895.1, s__Megamonas sp900554895, 95.0, 77.91, 0.3	33.77	11	N/A	N/A
		1S_BMD.6	30.88	0	d__Bacteria;p__Firmicutes_A;c__Clostridia;o__Lachnospirales;f__Lachnospiraceae;g__Blautia;s__Blautia sp002161285	GCF_002161285.1	95	d__Bacteria;p__Firmicutes_A;c__Clostridia;o__Lachnospirales;f__Lachnospiraceae;g__Blautia;s__Blautia sp002161285	99.04	0.94	GCF_002161285.1	95	d__Bacteria;p__Firmicutes_A;c__Clostridia;o__Lachnospirales;f__Lachnospiraceae;g__Blautia;s__Blautia sp002161285	99.04	0.94	d__Bacteria;p__Firmicutes_A;c__Clostridia;o__Lachnospirales;f__Lachnospiraceae;g__Blautia;s__	taxonomic classification defined by topology and ANI	topological placement and ANI have congruent species assignments	GCA_900543715.1, s__Blautia sp900543715, 95.0, 90.58, 0.79; GCA_900765525.1, s__Blautia sp900765525, 95.0, 78.53, 0.33; GCA_900539145.1, s__Blautia sp900539145, 95.0, 77.95, 0.19; GCA_900547685.1, s__Blautia sp900547685, 95.0, 77.89, 0.16; GCF_013304445.1, s__Blautia sp900541955, 95.0, 77.87, 0.32; GCF_002222595.2, s__Blautia hansenii, 95.0, 77.81, 0.17; GCA_900555025.1, s__Blautia sp900555025, 9…	31.65	11	N/A	N/A
		1S_BMD.7	74.42	0.78	d__Bacteria;p__Firmicutes;c__Bacilli;o__Lactobacillales;f__Lactobacillaceae;g__Lactobacillus;s__Lactobacillus johnsonii	GCF_000159355.1	95	d__Bacteria;p__Firmicutes;c__Bacilli;o__Lactobacillales;f__Lactobacillaceae;g__Lactobacillus;s__Lactobacillus johnsonii	97.84	0.88	GCF_000159355.1	95	d__Bacteria;p__Firmicutes;c__Bacilli;o__Lactobacillales;f__Lactobacillaceae;g__Lactobacillus;s__Lactobacillus johnsonii	97.84	0.88	d__Bacteria;p__Firmicutes;c__Bacilli;o__Lactobacillales;f__Lactobacillaceae;g__Lactobacillus;s__	taxonomic classification defined by topology and ANI	topological placement and ANI have congruent species assignments	GCF_001436695.1, s__Lactobacillus taiwanensis, 95.0, 87.2, 0.79; GCF_000014425.1, s__Lactobacillus gasseri, 95.0, 85.78, 0.75; GCF_003584685.1, s__Lactobacillus paragasseri, 95.0, 85.63, 0.78; GCF_000296835.1, s__Lactobacillus hominis, 95.0, 80.63, 0.41; GCF_001435325.1, s__Lactobacillus intestinalis, 95.0, 79.96, 0.32; GCF_003423665.1, s__Lactobacillus rodentium, 95.0, 79.65, 0.35; GCF_000614735…	82.23	11	N/A	N/A
		1S_BMD.8	92.2	0.19	d__Bacteria;p__Firmicutes;c__Bacilli;o__Lactobacillales;f__Streptococcaceae;g__Streptococcus;s__Streptococcus pluranimalium	GCF_002953735.1	95	d__Bacteria;p__Firmicutes;c__Bacilli;o__Lactobacillales;f__Streptococcaceae;g__Streptococcus;s__Streptococcus pluranimalium	97.54	0.9	GCF_002953735.1	95	d__Bacteria;p__Firmicutes;c__Bacilli;o__Lactobacillales;f__Streptococcaceae;g__Streptococcus;s__Streptococcus pluranimalium	97.54	0.9	d__Bacteria;p__Firmicutes;c__Bacilli;o__Lactobacillales;f__Streptococcaceae;g__Streptococcus;s__	taxonomic classification defined by topology and ANI	topological placement and ANI have congruent species assignments	GCF_000380145.1, s__Streptococcus thoraltensis, 95.0, 82.58, 0.68; GCF_000420785.1, s__Streptococcus hyovaginalis, 95.0, 81.8, 0.5; GCF_001598035.1, s__Streptococcus halotolerans, 95.0, 81.3, 0.64; GCF_002964045.1, s__Streptococcus suis_U, 95.0, 79.43, 0.14; GCF_000423745.1, s__Streptococcus plurextorum, 95.0, 79.09, 0.19; GCF_001984715.1, s__Streptococcus azizii, 95.0, 79.09, 0.11; GCF_002000985…	82.95	11	N/A	N/A
		1S_BMD.9	44.83	6.9	d__Bacteria;p__Firmicutes;c__Bacilli;o__Lactobacillales;f__Enterococcaceae;g__Enterococcus_B;s__Enterococcus_B faecium	GCF_001544255.1	95	d__Bacteria;p__Firmicutes;c__Bacilli;o__Lactobacillales;f__Enterococcaceae;g__Enterococcus_B;s__Enterococcus_B faecium	98.92	0.75	GCF_001544255.1	95	d__Bacteria;p__Firmicutes;c__Bacilli;o__Lactobacillales;f__Enterococcaceae;g__Enterococcus_B;s__Enterococcus_B faecium	98.92	0.75	d__Bacteria;p__Firmicutes;c__Bacilli;o__Lactobacillales;f__Enterococcaceae;g__Enterococcus_B;s__	taxonomic classification defined by topology and ANI	topological placement and ANI have congruent species assignments	GCF_009735405.1, s__Enterococcus_B lactis, 95.0, 94.49, 0.71; GCF_001544215.1, s__Enterococcus_B durans, 95.0, 84.77, 0.5; GCF_011038845.1, s__Enterococcus_B sp011038845, 95.0, 80.91, 0.55; GCF_000271405.2, s__Enterococcus_B hirae, 95.0, 80.04, 0.43; GCF_007990225.1, s__Enterococcus_B villorum, 95.0, 79.45, 0.37; GCF_002813755.1, s__Enterococcus_B mundtii, 96.3614, 79.02, 0.36; GCF_013394305.1, s…	39.29	11	N/A	N/A
		1S_cont.1	19.59	0	d__Bacteria;p__Firmicutes;c__Bacilli;o__Lactobacillales;f__Enterococcaceae;g__Enterococcus_D;s__Enterococcus_D gallinarum	GCF_001544275.1	95	d__Bacteria;p__Firmicutes;c__Bacilli;o__Lactobacillales;f__Enterococcaceae;g__Enterococcus_D;s__Enterococcus_D gallinarum	98.62	0.92	GCF_001544275.1	95	d__Bacteria;p__Firmicutes;c__Bacilli;o__Lactobacillales;f__Enterococcaceae;g__Enterococcus_D;s__Enterococcus_D gallinarum	98.62	0.92	d__Bacteria;p__Firmicutes;c__Bacilli;o__Lactobacillales;f__Enterococcaceae;g__Enterococcus_D;s__	taxonomic classification defined by topology and ANI	topological placement and ANI have congruent species assignments	GCF_001544095.1, s__Enterococcus_D casseliflavus, 95.0, 80.53, 0.42; GCF_002850555.1, s__Enterococcus_D sp002850555, 95.0, 80.28, 0.44; GCF_001297065.1, s__Enterococcus_D sp001297065, 95.0, 79.12, 0.37; GCF_002140915.1, s__Enterococcus_D sp002140915, 95.0, 78.78, 0.41	21.84	11	N/A	N/A
		1S_cont.10	31.03	0	d__Bacteria;p__Firmicutes;c__Bacilli;o__Lactobacillales;f__Lactobacillaceae;g__Limosilactobacillus;s__Limosilactobacillus reuteri_E	GCF_013694365.1	95	d__Bacteria;p__Firmicutes;c__Bacilli;o__Lactobacillales;f__Lactobacillaceae;g__Limosilactobacillus;s__Limosilactobacillus reuteri_E	96.69	0.77	GCF_013694365.1	95	d__Bacteria;p__Firmicutes;c__Bacilli;o__Lactobacillales;f__Lactobacillaceae;g__Limosilactobacillus;s__Limosilactobacillus reuteri_E	96.69	0.77	d__Bacteria;p__Firmicutes;c__Bacilli;o__Lactobacillales;f__Lactobacillaceae;g__Limosilactobacillus;s__	taxonomic classification defined by topology and ANI	topological placement and ANI have congruent species assignments	GCF_000016825.1, s__Limosilactobacillus reuteri, 95.0, 95.54, 0.83; GCF_003072625.1, s__Limosilactobacillus reuteri_D, 95.0, 93.59, 0.85; GCF_014145615.1, s__Limosilactobacillus sp014145615, 95.0, 93.27, 0.83; GCF_014145545.1, s__Limosilactobacillus sp014145545, 95.0, 90.2, 0.78; GCF_014635905.1, s__Limosilactobacillus caviae, 95.0, 82.36, 0.71; GCF_009663775.1, s__Limosilactobacillus sp009663775…	32.16	11	N/A	N/A
		1S_cont.11	59.22	0.12	d__Bacteria;p__Firmicutes;c__Bacilli;o__Lactobacillales;f__Enterococcaceae;g__Enterococcus_B;s__Enterococcus_B faecium	GCF_001544255.1	95	d__Bacteria;p__Firmicutes;c__Bacilli;o__Lactobacillales;f__Enterococcaceae;g__Enterococcus_B;s__Enterococcus_B faecium	99.37	0.93	GCF_001544255.1	95	d__Bacteria;p__Firmicutes;c__Bacilli;o__Lactobacillales;f__Enterococcaceae;g__Enterococcus_B;s__Enterococcus_B faecium	99.37	0.93	d__Bacteria;p__Firmicutes;c__Bacilli;o__Lactobacillales;f__Enterococcaceae;g__Enterococcus_B;s__	taxonomic classification defined by topology and ANI	topological placement and ANI have congruent species assignments	GCF_009735405.1, s__Enterococcus_B lactis, 95.0, 94.68, 0.9; GCF_011038845.1, s__Enterococcus_B sp011038845, 95.0, 81.02, 0.65; GCF_001544215.1, s__Enterococcus_B durans, 95.0, 80.08, 0.51; GCF_000271405.2, s__Enterococcus_B hirae, 95.0, 79.64, 0.5; GCF_007990225.1, s__Enterococcus_B villorum, 95.0, 79.45, 0.45; GCF_002813755.1, s__Enterococcus_B mundtii, 96.3614, 79.27, 0.45; GCF_013394305.1, s_…	44.65	11	N/A	N/A
		1S_cont.13	67.17	1.07	d__Bacteria;p__Firmicutes;c__Bacilli;o__Lactobacillales;f__Enterococcaceae;g__Enterococcus_D;s__Enterococcus_D gallinarum	GCF_001544275.1	95	d__Bacteria;p__Firmicutes;c__Bacilli;o__Lactobacillales;f__Enterococcaceae;g__Enterococcus_D;s__Enterococcus_D gallinarum	97.47	0.88	GCF_001544275.1	95	d__Bacteria;p__Firmicutes;c__Bacilli;o__Lactobacillales;f__Enterococcaceae;g__Enterococcus_D;s__Enterococcus_D gallinarum	97.47	0.88	d__Bacteria;p__Firmicutes;c__Bacilli;o__Lactobacillales;f__Enterococcaceae;g__Enterococcus_D;s__	taxonomic classification defined by topology and ANI	topological placement and ANI have congruent species assignments	GCF_002850555.1, s__Enterococcus_D sp002850555, 95.0, 79.37, 0.34; GCF_002140915.1, s__Enterococcus_D sp002140915, 95.0, 79.3, 0.28; GCF_001544095.1, s__Enterococcus_D casseliflavus, 95.0, 79.12, 0.35; GCF_001297065.1, s__Enterococcus_D sp001297065, 95.0, 78.63, 0.29	55.57	11	N/A	N/A
		1S_cont.14	28.25	0	d__Bacteria;p__Firmicutes;c__Bacilli;o__Lactobacillales;f__Lactobacillaceae;g__Lactobacillus;s__Lactobacillus crispatus	GCF_002088015.1	95	d__Bacteria;p__Firmicutes;c__Bacilli;o__Lactobacillales;f__Lactobacillaceae;g__Lactobacillus;s__Lactobacillus crispatus	97.43	0.85	GCF_002088015.1	95	d__Bacteria;p__Firmicutes;c__Bacilli;o__Lactobacillales;f__Lactobacillaceae;g__Lactobacillus;s__Lactobacillus crispatus	97.43	0.85	d__Bacteria;p__Firmicutes;c__Bacilli;o__Lactobacillales;f__Lactobacillaceae;g__Lactobacillus;s__	taxonomic classification defined by topology and ANI	topological placement and ANI have congruent species assignments	GCF_000614735.1, s__Lactobacillus gallinarum, 95.0, 84.92, 0.62; GCF_000615285.1, s__Lactobacillus kitasatonis, 95.0, 84.16, 0.62; GCF_001591845.1, s__Lactobacillus acidophilus, 95.0, 83.67, 0.6; GCF_002706375.1, s__Lactobacillus amylovorus, 95.0, 83.64, 0.69; GCF_001436305.1, s__Lactobacillus ultunensis, 95.0, 83.41, 0.64; GCF_000160855.1, s__Lactobacillus helveticus, 95.0, 83.19, 0.6; GCF_90010…	37.96	11	N/A	N/A
		1S_cont.15	18.97	0	d__Bacteria;p__Firmicutes;c__Bacilli;o__Lactobacillales;f__Lactobacillaceae;g__Lactobacillus;s__Lactobacillus crispatus	GCF_002088015.1	95	d__Bacteria;p__Firmicutes;c__Bacilli;o__Lactobacillales;f__Lactobacillaceae;g__Lactobacillus;s__Lactobacillus crispatus	97.92	0.67	GCF_002088015.1	95	d__Bacteria;p__Firmicutes;c__Bacilli;o__Lactobacillales;f__Lactobacillaceae;g__Lactobacillus;s__Lactobacillus crispatus	97.92	0.67	d__Bacteria;p__Firmicutes;c__Bacilli;o__Lactobacillales;f__Lactobacillaceae;g__Lactobacillus;s__	taxonomic classification defined by topology and ANI	topological placement and ANI have congruent species assignments	GCF_000615285.1, s__Lactobacillus kitasatonis, 95.0, 83.38, 0.49; GCF_000614735.1, s__Lactobacillus gallinarum, 95.0, 82.36, 0.58; GCF_000160855.1, s__Lactobacillus helveticus, 95.0, 82.13, 0.57; GCF_900103655.1, s__Lactobacillus kefiranofaciens, 95.0, 82.04, 0.51; GCF_001591845.1, s__Lactobacillus acidophilus, 95.0, 82.03, 0.55; GCF_002706375.1, s__Lactobacillus amylovorus, 95.0, 81.72, 0.61; GC…	15.82	11	N/A	N/A
		1S_cont.16	98.1	1.27	d__Bacteria;p__Firmicutes_A;c__Clostridia;o__Lachnospirales;f__Lachnospiraceae;g__CHKCI001;s__	N/A	N/A	N/A	N/A	N/A	GCF_900045905.1	95	d__Bacteria;p__Firmicutes_A;c__Clostridia;o__Lachnospirales;f__Lachnospiraceae;g__CHKCI001;s__CHKCI001 sp900045905	89.45	0.82	d__Bacteria;p__Firmicutes_A;c__Clostridia;o__Lachnospirales;f__Lachnospiraceae;g__;s__	taxonomic classification defined by topology and ANI	N/A	N/A	89.66	11	0.986909	Genome not assigned to closest species as it falls outside its pre-defined ANI radius
		1S_cont.17	61.26	0.54	d__Bacteria;p__Firmicutes;c__Bacilli;o__Lactobacillales;f__Lactobacillaceae;g__Ligilactobacillus;s__Ligilactobacillus salivarius	GCF_001435955.1	95	d__Bacteria;p__Firmicutes;c__Bacilli;o__Lactobacillales;f__Lactobacillaceae;g__Ligilactobacillus;s__Ligilactobacillus salivarius	97.66	0.91	GCF_001435955.1	95	d__Bacteria;p__Firmicutes;c__Bacilli;o__Lactobacillales;f__Lactobacillaceae;g__Ligilactobacillus;s__Ligilactobacillus salivarius	97.66	0.91	d__Bacteria;p__Firmicutes;c__Bacilli;o__Lactobacillales;f__Lactobacillaceae;g__Ligilactobacillus;s__	taxonomic classification defined by topology and ANI	topological placement and ANI have congruent species assignments	GCF_000615845.1, s__Ligilactobacillus hayakitensis, 95.0, 79.4, 0.3; GCF_001654615.1, s__Ligilactobacillus aviarius_B, 95.0, 79.22, 0.09; GCF_001436215.1, s__Ligilactobacillus agilis, 95.0, 79.03, 0.15; GCF_001591685.1, s__Ligilactobacillus murinus, 95.0, 78.91, 0.14; GCF_000423265.1, s__Ligilactobacillus saerimneri, 95.0, 78.88, 0.09; GCA_001435375.1, s__Ligilactobacillus araffinosus, 95.0, 78.8…	71.95	11	N/A	N/A
		1S_cont.18	96.9	33.96	d__Bacteria;p__Firmicutes;c__Bacilli;o__Lactobacillales;f__Lactobacillaceae;g__Lactobacillus;s__Lactobacillus johnsonii	GCF_000159355.1	95	d__Bacteria;p__Firmicutes;c__Bacilli;o__Lactobacillales;f__Lactobacillaceae;g__Lactobacillus;s__Lactobacillus johnsonii	97.8	0.82	GCF_000159355.1	95	d__Bacteria;p__Firmicutes;c__Bacilli;o__Lactobacillales;f__Lactobacillaceae;g__Lactobacillus;s__Lactobacillus johnsonii	97.8	0.82	d__Bacteria;p__Firmicutes;c__Bacilli;o__Lactobacillales;f__Lactobacillaceae;g__Lactobacillus;s__	taxonomic classification defined by topology and ANI	topological placement and ANI have congruent species assignments	GCF_001436695.1, s__Lactobacillus taiwanensis, 95.0, 87.48, 0.72; GCF_000014425.1, s__Lactobacillus gasseri, 95.0, 85.49, 0.68; GCF_003584685.1, s__Lactobacillus paragasseri, 95.0, 85.41, 0.67; GCF_000296835.1, s__Lactobacillus hominis, 95.0, 80.13, 0.35; GCF_001435325.1, s__Lactobacillus intestinalis, 95.0, 79.96, 0.25; GCF_003423665.1, s__Lactobacillus rodentium, 95.0, 79.45, 0.36; GCF_00270637…	69.94	11	N/A	Genome has more than 26.7% of markers with multiple hits
		1S_cont.19	94.54	0.6	d__Bacteria;p__Actinobacteriota;c__Actinomycetia;o__Mycobacteriales;f__Mycobacteriaceae;g__Corynebacterium;s__Corynebacterium amycolatum_A	GCF_000173655.1	95	d__Bacteria;p__Actinobacteriota;c__Actinomycetia;o__Mycobacteriales;f__Mycobacteriaceae;g__Corynebacterium;s__Corynebacterium amycolatum_A	95.2	0.95	N/A	N/A	N/A	N/A	N/A	d__Bacteria;p__Actinobacteriota;c__Actinomycetia;o__Mycobacteriales;f__Mycobacteriaceae;g__Corynebacterium;s__	ANI	topological placement and ANI have incongruent species assignments	GCF_000173655.1, s__Corynebacterium amycolatum_A, 95.0, 95.2, 0.95; GCF_014335175.1, s__Corynebacterium amycolatum, 95.0, 94.71, 0.96; GCF_001054325.1, s__Corynebacterium vitaeruminis_A, 95.0, 91.32, 0.94; GCF_900519355.1, s__Corynebacterium lactis_A, 95.0, 80.21, 0.57; GCF_001274895.1, s__Corynebacterium lactis, 95.0, 80.16, 0.53; GCF_000758965.1, s__Corynebacterium freneyi, 95.0, 78.43, 0.3; GC…	91.6	11	N/A	N/A
		1S_cont.20	34.48	0	d__Bacteria;p__Proteobacteria;c__Gammaproteobacteria;o__Enterobacterales;f__Enterobacteriaceae;g__Escherichia;s__Escherichia coli_D	GCF_000026325.1	96.9551	d__Bacteria;p__Proteobacteria;c__Gammaproteobacteria;o__Enterobacterales;f__Enterobacteriaceae;g__Escherichia;s__Escherichia coli_D	98.47	0.98	N/A	N/A	N/A	N/A	N/A	d__Bacteria;p__Proteobacteria;c__Gammaproteobacteria;o__Enterobacterales;f__Enterobacteriaceae;g__Escherichia;s__	ANI	topological placement and ANI have incongruent species assignments	GCF_000026325.1, s__Escherichia coli_D, 96.9551, 98.47, 0.98; GCF_002950215.1, s__Escherichia flexneri, 97.0028, 98.32, 0.91; GCF_002949675.1, s__Escherichia dysenteriae, 97.0028, 98.01, 0.86; GCF_003697165.2, s__Escherichia coli, 96.8144, 97.75, 0.94; GCA_003018335.1, s__Escherichia coli_C, 96.1333, 96.81, 0.98; GCF_002965065.1, s__Escherichia sp002965065, 95.0, 95.24, 0.81; GCF_004211955.1, s__…	35.56	11	N/A	N/A
		1S_cont.21	94.69	0.37	d__Bacteria;p__Firmicutes;c__Bacilli;o__Lactobacillales;f__Lactobacillaceae;g__Ligilactobacillus;s__Ligilactobacillus agilis	GCF_001436215.1	95	d__Bacteria;p__Firmicutes;c__Bacilli;o__Lactobacillales;f__Lactobacillaceae;g__Ligilactobacillus;s__Ligilactobacillus agilis	97.34	0.88	GCF_001436215.1	95	d__Bacteria;p__Firmicutes;c__Bacilli;o__Lactobacillales;f__Lactobacillaceae;g__Ligilactobacillus;s__Ligilactobacillus agilis	97.34	0.88	d__Bacteria;p__Firmicutes;c__Bacilli;o__Lactobacillales;f__Lactobacillaceae;g__Ligilactobacillus;s__	taxonomic classification defined by topology and ANI	topological placement and ANI have congruent species assignments	GCF_000423265.1, s__Ligilactobacillus saerimneri, 95.0, 78.51, 0.09; GCF_900765635.1, s__Ligilactobacillus sp900765635, 95.0, 78.25, 0.1; GCF_001434535.1, s__Ligilactobacillus animalis, 95.0, 78.23, 0.09; GCF_000615765.1, s__Ligilactobacillus equi, 95.0, 78.2, 0.17; GCA_001435375.1, s__Ligilactobacillus araffinosus, 95.0, 78.16, 0.08; GCF_001591685.1, s__Ligilactobacillus murinus, 95.0, 78.11, 0.…	84.69	11	N/A	N/A
		1S_cont.22	16.1	0	d__Bacteria;p__Firmicutes_A;c__Clostridia;o__Lachnospirales;f__Lachnospiraceae;g__Merdimonas;s__Merdimonas faecis	GCF_001754075.1	95	d__Bacteria;p__Firmicutes_A;c__Clostridia;o__Lachnospirales;f__Lachnospiraceae;g__Merdimonas;s__Merdimonas faecis	98.66	0.96	GCF_001754075.1	95	d__Bacteria;p__Firmicutes_A;c__Clostridia;o__Lachnospirales;f__Lachnospiraceae;g__Merdimonas;s__Merdimonas faecis	98.66	0.96	d__Bacteria;p__Firmicutes_A;c__Clostridia;o__Lachnospirales;f__Lachnospiraceae;g__Merdimonas;s__	taxonomic classification defined by topology and ANI	topological placement and ANI have congruent species assignments	GCA_900553355.1, s__Merdimonas sp900553355, 95.0, 81.79, 0.71	23.31	11	N/A	N/A
		1S_cont.23	98.88	0.75	d__Bacteria;p__Firmicutes;c__Bacilli;o__Lactobacillales;f__Streptococcaceae;g__Streptococcus;s__Streptococcus alactolyticus	GCF_012277075.1	95	d__Bacteria;p__Firmicutes;c__Bacilli;o__Lactobacillales;f__Streptococcaceae;g__Streptococcus;s__Streptococcus alactolyticus	99.14	0.93	GCF_012277075.1	95	d__Bacteria;p__Firmicutes;c__Bacilli;o__Lactobacillales;f__Streptococcaceae;g__Streptococcus;s__Streptococcus alactolyticus	99.14	0.93	d__Bacteria;p__Firmicutes;c__Bacilli;o__Lactobacillales;f__Streptococcaceae;g__Streptococcus;s__	taxonomic classification defined by topology and ANI	topological placement and ANI have congruent species assignments	GCF_900475675.1, s__Streptococcus lutetiensis, 95.0, 82.2, 0.57; GCF_000154985.1, s__Streptococcus infantarius, 95.0, 82.04, 0.57; GCF_000283635.1, s__Streptococcus macedonicus, 96.3165, 81.79, 0.61; GCF_900101445.1, s__Streptococcus equinus_B, 95.0, 81.62, 0.57; GCF_002000985.1, s__Streptococcus gallolyticus, 96.3165, 81.5, 0.65; GCF_004352735.1, s__Streptococcus sp002393675, 95.1145, 81.47, 0.5…	97.3	11	N/A	N/A
		1S_cont.25	14.66	0	d__Bacteria;p__Firmicutes_A;c__Clostridia;o__Lachnospirales;f__Lachnospiraceae;g__Mediterraneibacter;s__	N/A	N/A	N/A	N/A	N/A	GCF_900761655.1	95	d__Bacteria;p__Firmicutes_A;c__Clostridia;o__Lachnospirales;f__Lachnospiraceae;g__Mediterraneibacter;s__Mediterraneibacter sp900761655	80.2	0.39	d__Bacteria;p__Firmicutes_A;c__Clostridia;o__Lachnospirales;f__Lachnospiraceae;g__Mediterraneibacter;s__	taxonomic classification defined by topology and ANI	N/A	GCF_002161355.1, s__Mediterraneibacter sp002161355, 95.0, 78.52, 0.36; GCA_900555215.1, s__Mediterraneibacter sp900555215, 95.0, 78.45, 0.21; GCF_002159505.1, s__Mediterraneibacter sp002159505, 95.0, 78.21, 0.24; GCF_002160525.1, s__Mediterraneibacter sp002160525, 95.0, 77.69, 0.22; GCF_900120155.1, s__Mediterraneibacter sp900120155, 95.0, 77.62, 0.24; GCF_900751785.1, s__Mediterraneibacter sp900…	14.19	11	0.988581	N/A
		1S_cont.26	68	0.68	d__Bacteria;p__Firmicutes_A;c__Clostridia;o__Oscillospirales;f__Ruminococcaceae;g__Faecalibacterium;s__	N/A	N/A	N/A	N/A	N/A	GCF_002160915.1	95	d__Bacteria;p__Firmicutes_A;c__Clostridia;o__Oscillospirales;f__Ruminococcaceae;g__Faecalibacterium;s__Faecalibacterium sp002160915	86.86	0.82	d__Bacteria;p__Firmicutes_A;c__Clostridia;o__Oscillospirales;f__Ruminococcaceae;g__Faecalibacterium;s__	taxonomic classification defined by topology and ANI	N/A	GCF_002160895.1, s__Faecalibacterium sp002160895, 95.0, 86.36, 0.8; GCF_002550035.1, s__Faecalibacterium prausnitzii_E, 95.0, 81.75, 0.57; GCA_900539945.1, s__Faecalibacterium sp900539945, 95.0, 81.62, 0.59; GCF_002549775.1, s__Faecalibacterium prausnitzii_F, 95.0, 81.39, 0.61; GCF_002549975.1, s__Faecalibacterium prausnitzii_H, 95.0, 81.37, 0.58; GCA_900758465.1, s__Faecalibacterium sp900758465,…	60.67	11	0.991814	Genome not assigned to closest species as it falls outside its pre-defined ANI radius
		1S_cont.28	50.81	0	d__Bacteria;p__Actinobacteriota;c__Actinomycetia;o__Mycobacteriales;f__Mycobacteriaceae;g__Corynebacterium;s__	N/A	N/A	N/A	N/A	N/A	GCF_014262665.1	95	d__Bacteria;p__Actinobacteriota;c__Actinomycetia;o__Mycobacteriales;f__Mycobacteriaceae;g__Corynebacterium;s__Corynebacterium sp014262665	79.03	0.46	d__Bacteria;p__Actinobacteriota;c__Actinomycetia;o__Mycobacteriales;f__Mycobacteriaceae;g__Corynebacterium;s__	taxonomic classification defined by topology and ANI	N/A	GCF_009026825.1, s__Corynebacterium sp009026825, 95.0, 80.1, 0.57; GCF_000738265.1, s__Corynebacterium jeikeium_A, 95.0, 79.16, 0.38; GCF_000738175.1, s__Corynebacterium jeikeium_C, 95.0, 79.06, 0.46; GCF_001807485.1, s__Corynebacterium sp001807485, 95.0, 79.06, 0.41; GCF_900232865.1, s__Corynebacterium dentalis, 95.0, 78.78, 0.44; GCF_000163435.1, s__Corynebacterium jeikeium, 95.0, 78.64, 0.4; G…	46.6	11	0.988028	N/A
		1S_cont.3	23.86	0	d__Bacteria;p__Firmicutes;c__Bacilli;o__Staphylococcales;f__Staphylococcaceae;g__Staphylococcus;s__Staphylococcus chromogenes	GCF_002901945.1	95	d__Bacteria;p__Firmicutes;c__Bacilli;o__Staphylococcales;f__Staphylococcaceae;g__Staphylococcus;s__Staphylococcus chromogenes	98.28	0.86	GCF_002901945.1	95	d__Bacteria;p__Firmicutes;c__Bacilli;o__Staphylococcales;f__Staphylococcaceae;g__Staphylococcus;s__Staphylococcus chromogenes	98.28	0.86	d__Bacteria;p__Firmicutes;c__Bacilli;o__Staphylococcales;f__Staphylococcaceae;g__Staphylococcus;s__	taxonomic classification defined by topology and ANI	topological placement and ANI have congruent species assignments	GCF_002901865.1, s__Staphylococcus agnetis, 95.0, 81.71, 0.51; GCF_000816085.1, s__Staphylococcus hyicus, 95.0, 81.53, 0.55; GCF_002902685.1, s__Staphylococcus pettenkoferi, 95.0, 80.86, 0.09; GCF_002902145.1, s__Staphylococcus rostri, 95.0, 80.82, 0.23; GCF_002902345.1, s__Staphylococcus arlettae, 95.0, 80.35, 0.17; GCF_000010125.1, s__Staphylococcus saprophyticus, 95.0, 80.29, 0.14; GCF_0015003…	38.79	11	N/A	N/A
		1S_cont.30	17.23	0	d__Bacteria;p__Actinobacteriota;c__Actinomycetia;o__Mycobacteriales;f__Mycobacteriaceae;g__Corynebacterium;s__Corynebacterium lactis	GCF_001274895.1	95	d__Bacteria;p__Actinobacteriota;c__Actinomycetia;o__Mycobacteriales;f__Mycobacteriaceae;g__Corynebacterium;s__Corynebacterium lactis	97.93	0.96	GCF_001274895.1	95	d__Bacteria;p__Actinobacteriota;c__Actinomycetia;o__Mycobacteriales;f__Mycobacteriaceae;g__Corynebacterium;s__Corynebacterium lactis	97.93	0.96	d__Bacteria;p__Actinobacteriota;c__Actinomycetia;o__Mycobacteriales;f__Mycobacteriaceae;g__Corynebacterium;s__	taxonomic classification defined by topology and ANI	topological placement and ANI have congruent species assignments	GCF_900519355.1, s__Corynebacterium lactis_A, 95.0, 82.5, 0.75; GCF_014335175.1, s__Corynebacterium amycolatum, 95.0, 79.15, 0.41; GCA_012837295.1, s__Corynebacterium sp012837295, 95.0, 78.87, 0.29; GCF_000173655.1, s__Corynebacterium amycolatum_A, 95.0, 78.83, 0.42; GCF_001552415.1, s__Corynebacterium xerosis, 95.0, 78.64, 0.31; GCF_001054325.1, s__Corynebacterium vitaeruminis_A, 95.0, 78.49, 0.…	16.5	11	N/A	N/A
		1S_cont.31	29.31	0	d__Bacteria;p__Firmicutes;c__Bacilli;o__Lactobacillales;f__Lactobacillaceae;g__Lactobacillus;s__Lactobacillus crispatus	GCF_002088015.1	95	d__Bacteria;p__Firmicutes;c__Bacilli;o__Lactobacillales;f__Lactobacillaceae;g__Lactobacillus;s__Lactobacillus crispatus	98.96	0.9	GCF_002088015.1	95	d__Bacteria;p__Firmicutes;c__Bacilli;o__Lactobacillales;f__Lactobacillaceae;g__Lactobacillus;s__Lactobacillus crispatus	98.96	0.9	d__Bacteria;p__Firmicutes;c__Bacilli;o__Lactobacillales;f__Lactobacillaceae;g__Lactobacillus;s__	taxonomic classification defined by topology and ANI	topological placement and ANI have congruent species assignments	GCF_000160855.1, s__Lactobacillus helveticus, 95.0, 81.87, 0.55; GCF_002706375.1, s__Lactobacillus amylovorus, 95.0, 81.66, 0.54; GCF_000614735.1, s__Lactobacillus gallinarum, 95.0, 81.53, 0.57; GCF_001591845.1, s__Lactobacillus acidophilus, 95.0, 81.4, 0.55; GCF_000615285.1, s__Lactobacillus kitasatonis, 95.0, 81.39, 0.56; GCF_900103655.1, s__Lactobacillus kefiranofaciens, 95.0, 81.05, 0.56; GCF…	27.99	11	N/A	N/A
		1S_cont.33	65.52	0	d__Bacteria;p__Firmicutes;c__Bacilli;o__Staphylococcales;f__Staphylococcaceae;g__Staphylococcus;s__Staphylococcus chromogenes	GCF_002901945.1	95	d__Bacteria;p__Firmicutes;c__Bacilli;o__Staphylococcales;f__Staphylococcaceae;g__Staphylococcus;s__Staphylococcus chromogenes	98.33	0.89	GCF_002901945.1	95	d__Bacteria;p__Firmicutes;c__Bacilli;o__Staphylococcales;f__Staphylococcaceae;g__Staphylococcus;s__Staphylococcus chromogenes	98.33	0.89	d__Bacteria;p__Firmicutes;c__Bacilli;o__Staphylococcales;f__Staphylococcaceae;g__Staphylococcus;s__	taxonomic classification defined by topology and ANI	topological placement and ANI have congruent species assignments	GCF_002901865.1, s__Staphylococcus agnetis, 95.0, 81.21, 0.7; GCF_000816085.1, s__Staphylococcus hyicus, 95.0, 80.98, 0.68; GCA_011137195.1, s__Staphylococcus schleiferi, 95.0304, 79.06, 0.36; GCF_001792775.2, s__Staphylococcus pseudintermedius, 95.0, 78.99, 0.4; GCF_003012915.1, s__Staphylococcus felis, 95.0, 78.89, 0.38; GCF_004026205.1, s__Staphylococcus coagulans, 95.0304, 78.83, 0.4; GCF_900…	60.25	11	N/A	N/A
		1S_cont.34	86.9	1.08	d__Bacteria;p__Actinobacteriota;c__Actinomycetia;o__Actinomycetales;f__Bifidobacteriaceae;g__Bifidobacterium;s__Bifidobacterium gallinarum	GCF_000741215.1	95	d__Bacteria;p__Actinobacteriota;c__Actinomycetia;o__Actinomycetales;f__Bifidobacteriaceae;g__Bifidobacterium;s__Bifidobacterium gallinarum	97.05	0.92	GCF_000741215.1	95	d__Bacteria;p__Actinobacteriota;c__Actinomycetia;o__Actinomycetales;f__Bifidobacteriaceae;g__Bifidobacterium;s__Bifidobacterium gallinarum	97.05	0.92	d__Bacteria;p__Actinobacteriota;c__Actinomycetia;o__Actinomycetales;f__Bifidobacteriaceae;g__Bifidobacterium;s__	taxonomic classification defined by topology and ANI	topological placement and ANI have congruent species assignments	GCF_000771405.1, s__Bifidobacterium pullorum, 95.0, 90.44, 0.85; GCF_003952945.1, s__Bifidobacterium samirii, 95.0, 82.42, 0.61; GCF_001042635.1, s__Bifidobacterium scardovii, 95.0, 82.38, 0.63; GCF_010667645.1, s__Bifidobacterium sp010667645, 95.0, 82.15, 0.59; GCF_001895165.1, s__Bifidobacterium lemurum, 95.0, 82.09, 0.63; GCF_002259685.1, s__Bifidobacterium eulemuris, 95.0, 82.05, 0.62; GCF_00…	83.38	11	N/A	N/A
		1S_cont.35	44.83	0	d__Bacteria;p__Firmicutes;c__Bacilli;o__Lactobacillales;f__Lactobacillaceae;g__Ligilactobacillus;s__Ligilactobacillus aviarius	GCF_001436315.1	95	d__Bacteria;p__Firmicutes;c__Bacilli;o__Lactobacillales;f__Lactobacillaceae;g__Ligilactobacillus;s__Ligilactobacillus aviarius	96.53	0.99	GCF_001436315.1	95	d__Bacteria;p__Firmicutes;c__Bacilli;o__Lactobacillales;f__Lactobacillaceae;g__Ligilactobacillus;s__Ligilactobacillus aviarius	96.53	0.99	d__Bacteria;p__Firmicutes;c__Bacilli;o__Lactobacillales;f__Lactobacillaceae;g__Ligilactobacillus;s__	taxonomic classification defined by topology and ANI	topological placement and ANI have congruent species assignments	GCF_001654615.1, s__Ligilactobacillus aviarius_B, 95.0, 95.66, 0.97; GCA_001435375.1, s__Ligilactobacillus araffinosus, 95.0, 90.13, 0.9; GCF_001436215.1, s__Ligilactobacillus agilis, 95.0, 78.42, 0.12; GCF_000615765.1, s__Ligilactobacillus equi, 95.0, 77.77, 0.09; GCF_000423265.1, s__Ligilactobacillus saerimneri, 95.0, 77.56, 0.09; GCF_900113455.1, s__Ligilactobacillus ruminis, 95.0, 76.98, 0.11…	37.98	11	N/A	N/A
		1S_cont.36	79.87	2.37	d__Bacteria;p__Firmicutes;c__Bacilli;o__Lactobacillales;f__Enterococcaceae;g__Enterococcus;s__Enterococcus faecalis	GCF_000392875.1	95	d__Bacteria;p__Firmicutes;c__Bacilli;o__Lactobacillales;f__Enterococcaceae;g__Enterococcus;s__Enterococcus faecalis	98.77	0.87	GCF_000392875.1	95	d__Bacteria;p__Firmicutes;c__Bacilli;o__Lactobacillales;f__Enterococcaceae;g__Enterococcus;s__Enterococcus faecalis	98.77	0.87	d__Bacteria;p__Firmicutes;c__Bacilli;o__Lactobacillales;f__Enterococcaceae;g__Enterococcus;s__	taxonomic classification defined by topology and ANI	topological placement and ANI have congruent species assignments	GCA_001465345.1, s__Enterococcus rotai, 95.0, 78.17, 0.24; GCF_002140715.1, s__Enterococcus sp002140715, 95.0, 78.12, 0.23; GCF_000407165.1, s__Enterococcus haemoperoxidus, 95.0, 78.04, 0.26; GCF_002148425.1, s__Enterococcus sp002148425, 95.0, 78.01, 0.27; GCF_001730295.1, s__Enterococcus plantarum, 95.0, 77.99, 0.24; GCF_001730365.1, s__Enterococcus quebecensis, 95.0, 77.71, 0.23; GCF_002141365.…	65.14	11	N/A	N/A
		1S_cont.38	36.07	0	d__Bacteria;p__Firmicutes;c__Bacilli;o__Lactobacillales;f__Lactobacillaceae;g__Limosilactobacillus;s__Limosilactobacillus reuteri_E	GCF_013694365.1	95	d__Bacteria;p__Firmicutes;c__Bacilli;o__Lactobacillales;f__Lactobacillaceae;g__Limosilactobacillus;s__Limosilactobacillus reuteri_E	98.18	0.86	GCF_013694365.1	95	d__Bacteria;p__Firmicutes;c__Bacilli;o__Lactobacillales;f__Lactobacillaceae;g__Limosilactobacillus;s__Limosilactobacillus reuteri_E	98.18	0.86	d__Bacteria;p__Firmicutes;c__Bacilli;o__Lactobacillales;f__Lactobacillaceae;g__Limosilactobacillus;s__	taxonomic classification defined by topology and ANI	topological placement and ANI have congruent species assignments	GCF_000016825.1, s__Limosilactobacillus reuteri, 95.0, 96.73, 0.87; GCF_003072625.1, s__Limosilactobacillus reuteri_D, 95.0, 95.11, 0.88; GCF_014145615.1, s__Limosilactobacillus sp014145615, 95.0, 94.18, 0.85; GCF_014145545.1, s__Limosilactobacillus sp014145545, 95.0, 91.77, 0.85; GCF_014635905.1, s__Limosilactobacillus caviae, 95.0, 84.71, 0.83; GCF_009663775.1, s__Limosilactobacillus sp00966377…	48.82	11	N/A	N/A
		1S_cont.4	25.41	0	d__Bacteria;p__Proteobacteria;c__Gammaproteobacteria;o__Enterobacterales;f__Enterobacteriaceae;g__Escherichia;s__Escherichia coli_D	GCF_000026325.1	96.9551	d__Bacteria;p__Proteobacteria;c__Gammaproteobacteria;o__Enterobacterales;f__Enterobacteriaceae;g__Escherichia;s__Escherichia coli_D	98.6	0.99	N/A	N/A	N/A	N/A	N/A	d__Bacteria;p__Proteobacteria;c__Gammaproteobacteria;o__Enterobacterales;f__Enterobacteriaceae;g__Escherichia;s__	ANI	topological placement and ANI have incongruent species assignments	GCF_000026325.1, s__Escherichia coli_D, 96.9551, 98.6, 0.99; GCF_002950215.1, s__Escherichia flexneri, 97.0028, 98.35, 0.95; GCF_002949675.1, s__Escherichia dysenteriae, 97.0028, 97.96, 0.89; GCF_003697165.2, s__Escherichia coli, 96.8144, 97.9, 0.96; GCA_003018335.1, s__Escherichia coli_C, 96.1333, 96.97, 0.97; GCF_002965065.1, s__Escherichia sp002965065, 95.0, 95.46, 0.86; GCF_004211955.1, s__Es…	35.52	11	N/A	N/A
		1S_cont.5	10.34	0	d__Bacteria;p__Firmicutes_A;c__Clostridia;o__Oscillospirales;f__Oscillospiraceae;g__UMGS1872;s__	N/A	N/A	N/A	N/A	N/A	N/A	N/A	N/A	N/A	N/A	d__Bacteria;p__Firmicutes_A;c__Clostridia;o__Oscillospirales;f__Oscillospiraceae;g__UMGS1872;s__	taxonomic classification defined by topology and ANI	N/A	GCA_902373635.1, s__UMGS1872 sp902373635, 95.0, 83.02, 0.7; GCA_009774055.1, s__UMGS1872 sp009774055, 95.0, 82.38, 0.54; GCA_900549475.1, s__UMGS1872 sp900549475, 95.0, 82.17, 0.66; GCA_014237695.1, s__UMGS1872 sp014237695, 95.0, 81.48, 0.41; GCA_900555795.1, s__UMGS1872 sp900555795, 95.0, 81.34, 0.49	14.1	11	0.938501	Genome not assigned to closest species as it falls outside its pre-defined ANI radius
		1S_cont.6	14.11	0	d__Bacteria;p__Firmicutes_A;c__Clostridia;o__Lachnospirales;f__Lachnospiraceae;g__Blautia_A;s__Blautia_A sp002159835	GCF_002159835.1	95	d__Bacteria;p__Firmicutes_A;c__Clostridia;o__Lachnospirales;f__Lachnospiraceae;g__Blautia_A;s__Blautia_A sp002159835	98.73	0.99	GCF_002159835.1	95	d__Bacteria;p__Firmicutes_A;c__Clostridia;o__Lachnospirales;f__Lachnospiraceae;g__Blautia_A;s__Blautia_A sp002159835	98.73	0.99	d__Bacteria;p__Firmicutes_A;c__Clostridia;o__Lachnospirales;f__Lachnospiraceae;g__Blautia_A;s__	taxonomic classification defined by topology and ANI	topological placement and ANI have congruent species assignments	GCF_013300825.1, s__Blautia_A wexlerae_B, 95.0, 77.89, 0.09; GCF_003480185.1, s__Blautia_A sp003480185, 95.0, 77.87, 0.1; GCF_013304735.1, s__Blautia_A sp900066205, 95.0, 77.72, 0.11; GCF_900763175.1, s__Blautia_A sp900763175, 95.0, 77.51, 0.09; GCF_003477525.1, s__Blautia_A sp003477525, 95.0, 77.45, 0.12; GCA_000702025.1, s__Blautia_A schinkii_A, 95.0, 77.44, 0.12; GCF_000484655.1, s__Blautia_A …	13.18	11	N/A	N/A
		1S_cont.8	37.93	0	d__Bacteria;p__Firmicutes_A;c__Clostridia;o__Lachnospirales;f__Lachnospiraceae;g__Mediterraneibacter;s__	N/A	N/A	N/A	N/A	N/A	GCA_900555215.1	95	d__Bacteria;p__Firmicutes_A;c__Clostridia;o__Lachnospirales;f__Lachnospiraceae;g__Mediterraneibacter;s__Mediterraneibacter sp900555215	96.9	0.56	d__Bacteria;p__Firmicutes_A;c__Clostridia;o__Lachnospirales;f__Lachnospiraceae;g__Mediterraneibacter;s__	taxonomic classification defined by topology and ANI	N/A	GCF_002161355.1, s__Mediterraneibacter sp002161355, 95.0, 85.64, 0.86; GCF_900751785.1, s__Mediterraneibacter sp900751785, 95.0, 78.87, 0.38; GCF_900761655.1, s__Mediterraneibacter sp900761655, 95.0, 78.7, 0.32; GCF_002159505.1, s__Mediterraneibacter sp002159505, 95.0, 78.24, 0.38; GCA_002314255.1, s__Mediterraneibacter sp002314255, 95.0, 78.12, 0.33; GCF_900120155.1, s__Mediterraneibacter sp9001…	42.41	11	0.99898	Genome not assigned to closest species as it falls outside its pre-defined ANI radius
		1S_cont.9	22.73	0	d__Bacteria;p__Firmicutes;c__Bacilli;o__Lactobacillales;f__Enterococcaceae;g__Enterococcus_A;s__Enterococcus_A avium	GCF_000406965.1	95	d__Bacteria;p__Firmicutes;c__Bacilli;o__Lactobacillales;f__Enterococcaceae;g__Enterococcus_A;s__Enterococcus_A avium	99.42	0.89	GCF_000406965.1	95	d__Bacteria;p__Firmicutes;c__Bacilli;o__Lactobacillales;f__Enterococcaceae;g__Enterococcus_A;s__Enterococcus_A avium	99.42	0.89	d__Bacteria;p__Firmicutes;c__Bacilli;o__Lactobacillales;f__Enterococcaceae;g__Enterococcus_A;s__	taxonomic classification defined by topology and ANI	topological placement and ANI have congruent species assignments	GCF_001886185.1, s__Enterococcus_A raffinosus, 95.0, 81.21, 0.58; GCF_000407185.1, s__Enterococcus_A malodoratus, 95.0, 81.18, 0.65; GCF_000407545.1, s__Enterococcus_A gilvus, 95.0, 81.05, 0.53; GCF_001544295.1, s__Enterococcus_A pseudoavium, 95.0, 80.8, 0.42; GCF_005405365.1, s__Enterococcus_A xiangfangensis, 95.0, 80.68, 0.4; GCF_002140655.1, s__Enterococcus_A sp002140655, 95.0, 80.6, 0.67; GCF…	19.3	11	N/A	N/A
	Day 31	2S_bayt.10	26.93	0	d__Bacteria;p__Firmicutes_A;c__Clostridia;o__Oscillospirales;f__Acutalibacteraceae;g__CAG-180;s__CAG-180 sp002314305	GCA_002314305.1	95	d__Bacteria;p__Firmicutes_A;c__Clostridia;o__Oscillospirales;f__Acutalibacteraceae;g__CAG-180;s__CAG-180 sp002314305	97.98	0.8	GCA_002314305.1	95	d__Bacteria;p__Firmicutes_A;c__Clostridia;o__Oscillospirales;f__Acutalibacteraceae;g__CAG-180;s__CAG-180 sp002314305	97.98	0.8	d__Bacteria;p__Firmicutes_A;c__Clostridia;o__Oscillospirales;f__Acutalibacteraceae;g__CAG-180;s__	taxonomic classification defined by topology and ANI	topological placement and ANI have congruent species assignments	GCA_900545625.1, s__CAG-180 sp900545625, 95.0, 94.72, 0.88; GCA_900540295.1, s__CAG-180 sp900540295, 95.0, 78.05, 0.29; GCF_900766945.1, s__CAG-180 sp900766945, 95.0, 78.03, 0.26; GCA_004555265.1, s__CAG-180 sp004555265, 95.0, 78.0, 0.36; GCA_002490525.1, s__CAG-180 sp002490525, 95.0, 77.06, 0.15; GCA_000432435.1, s__CAG-180 sp000432435, 95.0, 76.84, 0.08; GCA_002490425.1, s__CAG-180 sp002490425,…	29.68	11	N/A	N/A
		2S_bayt.11	42.98	0	d__Bacteria;p__Actinobacteriota;c__Actinomycetia;o__Actinomycetales;f__Dermabacteraceae;g__Brachybacterium;s__Brachybacterium paraconglomeratum	GCF_003994255.1	95	d__Bacteria;p__Actinobacteriota;c__Actinomycetia;o__Actinomycetales;f__Dermabacteraceae;g__Brachybacterium;s__Brachybacterium paraconglomeratum	96.99	0.91	GCF_003994255.1	95	d__Bacteria;p__Actinobacteriota;c__Actinomycetia;o__Actinomycetales;f__Dermabacteraceae;g__Brachybacterium;s__Brachybacterium paraconglomeratum	96.99	0.91	d__Bacteria;p__Actinobacteriota;c__Actinomycetia;o__Actinomycetales;f__Dermabacteraceae;g__Brachybacterium;s__	taxonomic classification defined by topology and ANI	topological placement and ANI have congruent species assignments	GCF_003711805.1, s__Brachybacterium sp003711805, 95.0, 88.58, 0.87; GCF_014204755.1, s__Brachybacterium aquaticum, 95.0, 86.3, 0.8; GCF_000023405.1, s__Brachybacterium faecium, 95.0, 85.23, 0.81; GCF_900184245.1, s__Brachybacterium massiliense, 95.0, 85.13, 0.81; GCF_003355475.1, s__Brachybacterium saurashtrense, 95.0, 84.98, 0.78; GCF_002407065.1, s__Brachybacterium ginsengisoli, 95.0, 84.33, 0.…	44.91	11	N/A	N/A
		2S_bayt.12	72.6	0.17	d__Bacteria;p__Firmicutes_A;c__Clostridia;o__Oscillospirales;f__Acutalibacteraceae;g__UBA4871;s__	N/A	N/A	N/A	N/A	N/A	GCA_900554535.1	95	d__Bacteria;p__Firmicutes_A;c__Clostridia;o__Oscillospirales;f__Acutalibacteraceae;g__UBA4871;s__UBA4871 sp900554535	78.73	0.22	d__Bacteria;p__Firmicutes_A;c__Clostridia;o__Oscillospirales;f__Acutalibacteraceae;g__UBA4871;s__	taxonomic classification defined by topology and ANI	N/A	GCF_902809935.1, s__UBA4871 sp902809935, 95.0, 77.06, 0.04; GCA_014467055.1, s__UBA4871 sp014467055, 95.0, 76.86, 0.12; GCA_002399445.1, s__UBA4871 sp002399445, 95.0, 76.75, 0.05; GCF_002119605.1, s__UBA4871 sp002119605, 95.0, 76.42, 0.11; GCA_002411615.1, s__UBA4871 sp002411615, 95.0, 75.14, 0.01; GCA_002424295.1, s__UBA4871 sp002424295, 95.0, 74.8, 0.01	78.8	11	0.974918	N/A
		2S_bayt.13	83.93	76.72	d__Bacteria;p__Firmicutes;c__Bacilli;o__Staphylococcales;f__Staphylococcaceae;g__Staphylococcus;s__	N/A	N/A	N/A	N/A	N/A	GCF_002902345.1	95	d__Bacteria;p__Firmicutes;c__Bacilli;o__Staphylococcales;f__Staphylococcaceae;g__Staphylococcus;s__Staphylococcus arlettae	97.71	0.6	d__Bacteria;p__Firmicutes;c__Bacilli;o__Staphylococcales;f__Staphylococcaceae;g__Staphylococcus;s__	taxonomic classification defined by topology and ANI	N/A	GCF_002901945.1, s__Staphylococcus chromogenes, 95.0, 91.56, 0.37; GCF_000010125.1, s__Staphylococcus saprophyticus, 95.0, 91.29, 0.51; GCF_002836835.1, s__Staphylococcus xylosus_A, 95.0, 87.18, 0.45; GCF_013391405.1, s__Staphylococcus sp013391405, 95.0, 84.83, 0.5; GCF_003697915.1, s__Staphylococcus pseudoxylosus, 95.0, 84.48, 0.46; GCF_000338275.1, s__Staphylococcus xylosus_B, 95.0, 84.14, 0.46…	28.75	11	0.985182	Genome has more than 54.2% of markers with multiple hits
		2S_bayt.14	51.68	0	d__Bacteria;p__Firmicutes;c__Bacilli;o__Lactobacillales;f__Lactobacillaceae;g__Lactobacillus;s__Lactobacillus johnsonii	GCF_000159355.1	95	d__Bacteria;p__Firmicutes;c__Bacilli;o__Lactobacillales;f__Lactobacillaceae;g__Lactobacillus;s__Lactobacillus johnsonii	97.9	0.93	N/A	N/A	N/A	N/A	N/A	d__Bacteria;p__Firmicutes;c__Bacilli;o__Lactobacillales;f__Lactobacillaceae;g__Lactobacillus;s__	ANI	topological placement and ANI have incongruent species assignments	GCF_000159355.1, s__Lactobacillus johnsonii, 95.0, 97.9, 0.93; GCF_001436695.1, s__Lactobacillus taiwanensis, 95.0, 88.44, 0.83; GCF_000014425.1, s__Lactobacillus gasseri, 95.0, 85.82, 0.84; GCF_003584685.1, s__Lactobacillus paragasseri, 95.0, 85.79, 0.85; GCF_000296835.1, s__Lactobacillus hominis, 95.0, 79.78, 0.42; GCF_001435325.1, s__Lactobacillus intestinalis, 95.0, 79.76, 0.31; GCF_003423665…	48.9	11	N/A	N/A
		2S_bayt.15	84.17	0.39	d__Bacteria;p__Actinobacteriota;c__Actinomycetia;o__Actinomycetales;f__Bifidobacteriaceae;g__Bifidobacterium;s__Bifidobacterium gallinarum	GCF_000741215.1	95	d__Bacteria;p__Actinobacteriota;c__Actinomycetia;o__Actinomycetales;f__Bifidobacteriaceae;g__Bifidobacterium;s__Bifidobacterium gallinarum	97.26	0.91	GCF_000741215.1	95	d__Bacteria;p__Actinobacteriota;c__Actinomycetia;o__Actinomycetales;f__Bifidobacteriaceae;g__Bifidobacterium;s__Bifidobacterium gallinarum	97.26	0.91	d__Bacteria;p__Actinobacteriota;c__Actinomycetia;o__Actinomycetales;f__Bifidobacteriaceae;g__Bifidobacterium;s__	taxonomic classification defined by topology and ANI	topological placement and ANI have congruent species assignments	GCF_000771405.1, s__Bifidobacterium pullorum, 95.0, 90.54, 0.86; GCF_003952945.1, s__Bifidobacterium samirii, 95.0, 82.3, 0.63; GCF_001042635.1, s__Bifidobacterium scardovii, 95.0, 82.14, 0.68; GCF_010667645.1, s__Bifidobacterium sp010667645, 95.0, 82.04, 0.61; GCF_008698235.1, s__Bifidobacterium rousetti, 95.0, 82.02, 0.58; GCF_010667685.1, s__Bifidobacterium aerophilum, 95.0, 81.98, 0.59; GCF_0…	78.16	11	N/A	N/A
		2S_bayt.16	98.5	0.56	d__Bacteria;p__Firmicutes;c__Bacilli;o__Lactobacillales;f__Streptococcaceae;g__Streptococcus;s__Streptococcus alactolyticus	GCF_012277075.1	95	d__Bacteria;p__Firmicutes;c__Bacilli;o__Lactobacillales;f__Streptococcaceae;g__Streptococcus;s__Streptococcus alactolyticus	99.3	0.96	GCF_012277075.1	95	d__Bacteria;p__Firmicutes;c__Bacilli;o__Lactobacillales;f__Streptococcaceae;g__Streptococcus;s__Streptococcus alactolyticus	99.3	0.96	d__Bacteria;p__Firmicutes;c__Bacilli;o__Lactobacillales;f__Streptococcaceae;g__Streptococcus;s__	taxonomic classification defined by topology and ANI	topological placement and ANI have congruent species assignments	GCF_000154985.1, s__Streptococcus infantarius, 95.0, 82.25, 0.6; GCF_900475675.1, s__Streptococcus lutetiensis, 95.0, 82.07, 0.6; GCF_002000985.1, s__Streptococcus gallolyticus, 96.3165, 81.84, 0.66; GCF_000283635.1, s__Streptococcus macedonicus, 96.3165, 81.71, 0.63; GCF_900101445.1, s__Streptococcus equinus_B, 95.0, 81.65, 0.59; GCF_900104225.1, s__Streptococcus equinus_D, 95.1145, 81.46, 0.59;…	98.05	11	N/A	N/A
		2S_bayt.17	97.75	91.53	d__Bacteria;p__Firmicutes;c__Bacilli;o__Lactobacillales;f__Lactobacillaceae;g__Ligilactobacillus;s__Ligilactobacillus salivarius	GCF_001435955.1	95	d__Bacteria;p__Firmicutes;c__Bacilli;o__Lactobacillales;f__Lactobacillaceae;g__Ligilactobacillus;s__Ligilactobacillus salivarius	97.4	0.77	GCF_001435955.1	95	d__Bacteria;p__Firmicutes;c__Bacilli;o__Lactobacillales;f__Lactobacillaceae;g__Ligilactobacillus;s__Ligilactobacillus salivarius	97.4	0.77	d__Bacteria;p__Firmicutes;c__Bacilli;o__Lactobacillales;f__Lactobacillaceae;g__Ligilactobacillus;s__	taxonomic classification defined by topology and ANI	topological placement and ANI have congruent species assignments	GCF_000615845.1, s__Ligilactobacillus hayakitensis, 95.0, 78.95, 0.3; GCF_001436315.1, s__Ligilactobacillus aviarius, 95.0, 78.12, 0.09; GCF_001591685.1, s__Ligilactobacillus murinus, 95.0, 78.04, 0.12; GCF_000423265.1, s__Ligilactobacillus saerimneri, 95.0, 78.02, 0.09; GCF_001436215.1, s__Ligilactobacillus agilis, 95.0, 77.99, 0.11; GCF_900110005.1, s__Ligilactobacillus ruminis_A, 95.0, 77.87, …	38.87	11	N/A	Genome has more than 57.5% of markers with multiple hits
		2S_bayt.18	60.76	0.52	d__Bacteria;p__Firmicutes;c__Bacilli;o__Lactobacillales;f__Lactobacillaceae;g__Ligilactobacillus;s__Ligilactobacillus aviarius	GCF_001436315.1	95	d__Bacteria;p__Firmicutes;c__Bacilli;o__Lactobacillales;f__Lactobacillaceae;g__Ligilactobacillus;s__Ligilactobacillus aviarius	96.67	0.99	GCF_001436315.1	95	d__Bacteria;p__Firmicutes;c__Bacilli;o__Lactobacillales;f__Lactobacillaceae;g__Ligilactobacillus;s__Ligilactobacillus aviarius	96.67	0.99	d__Bacteria;p__Firmicutes;c__Bacilli;o__Lactobacillales;f__Lactobacillaceae;g__Ligilactobacillus;s__	taxonomic classification defined by topology and ANI	topological placement and ANI have congruent species assignments	GCF_001654615.1, s__Ligilactobacillus aviarius_B, 95.0, 95.44, 0.97; GCA_001435375.1, s__Ligilactobacillus araffinosus, 95.0, 90.21, 0.95; GCF_000615765.1, s__Ligilactobacillus equi, 95.0, 79.92, 0.12; GCF_000615845.1, s__Ligilactobacillus hayakitensis, 95.0, 79.81, 0.13; GCF_001436215.1, s__Ligilactobacillus agilis, 95.0, 79.53, 0.17; GCF_001434535.1, s__Ligilactobacillus animalis, 95.0, 79.26, …	60.39	11	N/A	N/A
		2S_bayt.19	94.1	0.64	d__Bacteria;p__Firmicutes_A;c__Clostridia;o__Lachnospirales;f__Lachnospiraceae;g__Blautia;s__Blautia sp002161285	GCF_002161285.1	95	d__Bacteria;p__Firmicutes_A;c__Clostridia;o__Lachnospirales;f__Lachnospiraceae;g__Blautia;s__Blautia sp002161285	98.59	0.88	GCF_002161285.1	95	d__Bacteria;p__Firmicutes_A;c__Clostridia;o__Lachnospirales;f__Lachnospiraceae;g__Blautia;s__Blautia sp002161285	98.59	0.88	d__Bacteria;p__Firmicutes_A;c__Clostridia;o__Lachnospirales;f__Lachnospiraceae;g__Blautia;s__	taxonomic classification defined by topology and ANI	topological placement and ANI have congruent species assignments	GCA_900543715.1, s__Blautia sp900543715, 95.0, 91.69, 0.73; GCA_900765525.1, s__Blautia sp900765525, 95.0, 79.1, 0.32; GCF_013304445.1, s__Blautia sp900541955, 95.0, 78.44, 0.27; GCF_003287895.1, s__Blautia sp003287895, 95.0, 78.42, 0.25; GCA_900539145.1, s__Blautia sp900539145, 95.0, 78.33, 0.23; GCF_002222595.2, s__Blautia hansenii, 95.0, 78.31, 0.19; GCF_902363515.1, s__Blautia sp000432195, 95…	85.57	11	N/A	N/A
		2S_bayt.2	50	0	d__Bacteria;p__Proteobacteria;c__Gammaproteobacteria;o__Enterobacterales;f__Enterobacteriaceae;g__Escherichia;s__Escherichia flexneri	GCF_002950215.1	97.0028	d__Bacteria;p__Proteobacteria;c__Gammaproteobacteria;o__Enterobacterales;f__Enterobacteriaceae;g__Escherichia;s__Escherichia flexneri	98.14	0.9	GCF_002949675.1	97.0028	d__Bacteria;p__Proteobacteria;c__Gammaproteobacteria;o__Enterobacterales;f__Enterobacteriaceae;g__Escherichia;s__Escherichia dysenteriae	97.35	0.85	d__Bacteria;p__Proteobacteria;c__Gammaproteobacteria;o__Enterobacterales;f__Enterobacteriaceae;g__Escherichia;s__	ANI	topological placement and ANI have incongruent species assignments	GCF_000026325.1, s__Escherichia coli_D, 96.9551, 97.71, 0.96; GCF_003697165.2, s__Escherichia coli, 96.8144, 97.12, 0.94; GCA_003018335.1, s__Escherichia coli_C, 96.1333, 96.31, 0.97; GCF_002965065.1, s__Escherichia sp002965065, 95.0, 94.67, 0.82; GCF_004211955.1, s__Escherichia sp004211955, 95.0, 93.23, 0.9; GCF_000208585.1, s__Escherichia sp000208585, 95.0, 92.92, 0.91; GCF_005843885.1, s__Esch…	44.13	11	N/A	N/A
		2S_bayt.22	52.8	0.04	d__Archaea;p__Methanobacteriota;c__Methanobacteria;o__Methanobacteriales;f__Methanobacteriaceae;g__Methanobrevibacter_A;s__Methanobrevibacter_A woesei	GCF_003111605.1	95	d__Archaea;p__Methanobacteriota;c__Methanobacteria;o__Methanobacteriales;f__Methanobacteriaceae;g__Methanobrevibacter_A;s__Methanobrevibacter_A woesei	96.83	0.97	GCF_003111605.1	95	d__Archaea;p__Methanobacteriota;c__Methanobacteria;o__Methanobacteriales;f__Methanobacteriaceae;g__Methanobrevibacter_A;s__Methanobrevibacter_A woesei	96.83	0.97	d__Archaea;p__Methanobacteriota;c__Methanobacteria;o__Methanobacteriales;f__Methanobacteriaceae;g__Methanobrevibacter_A;s__	taxonomic classification defined by topology and ANI	topological placement and ANI have congruent species assignments	GCF_002252585.1, s__Methanobrevibacter_A smithii_A, 95.0, 80.72, 0.64; GCF_000016525.1, s__Methanobrevibacter_A smithii, 95.0, 80.24, 0.62; GCF_003814835.1, s__Methanobrevibacter_A gottschalkii, 95.0, 80.12, 0.45; GCA_902774605.1, s__Methanobrevibacter_A sp902774605, 95.0, 80.09, 0.17; GCA_900314695.1, s__Methanobrevibacter_A sp900314695, 95.0, 80.0, 0.41; GCF_900766745.1, s__Methanobrevibacter_A…	55.5	11	N/A	N/A
		2S_bayt.23	44.83	10.34	d__Bacteria;p__Firmicutes_A;c__Clostridia;o__Lachnospirales;f__Lachnospiraceae;g__Mediterraneibacter;s__	N/A	N/A	N/A	N/A	N/A	GCF_900751785.1	95	d__Bacteria;p__Firmicutes_A;c__Clostridia;o__Lachnospirales;f__Lachnospiraceae;g__Mediterraneibacter;s__Mediterraneibacter sp900751785	83.13	0.49	d__Bacteria;p__Firmicutes_A;c__Clostridia;o__Lachnospirales;f__Lachnospiraceae;g__Mediterraneibacter;s__	taxonomic classification defined by topology and ANI	N/A	GCA_002314255.1, s__Mediterraneibacter sp002314255, 95.0, 94.7, 0.46; GCA_900553885.1, s__Mediterraneibacter sp900553885, 95.0, 79.05, 0.25; GCF_002161355.1, s__Mediterraneibacter sp002161355, 95.0, 79.02, 0.31; GCA_900555215.1, s__Mediterraneibacter sp900555215, 95.0, 78.9, 0.31; GCF_002159505.1, s__Mediterraneibacter sp002159505, 95.0, 78.22, 0.29; GCF_002160525.1, s__Mediterraneibacter sp00216…	29.82	11	0.983976	Genome has more than 15.8% of markers with multiple hits
		2S_bayt.24	12.93	0	d__Bacteria;p__Firmicutes;c__Bacilli;o__Staphylococcales;f__Salinicoccaceae;g__Jeotgalicoccus;s__Jeotgalicoccus aerolatus	GCF_014635205.1	95	d__Bacteria;p__Firmicutes;c__Bacilli;o__Staphylococcales;f__Salinicoccaceae;g__Jeotgalicoccus;s__Jeotgalicoccus aerolatus	99.45	0.99	GCF_014635205.1	95	d__Bacteria;p__Firmicutes;c__Bacilli;o__Staphylococcales;f__Salinicoccaceae;g__Jeotgalicoccus;s__Jeotgalicoccus aerolatus	99.45	0.99	d__Bacteria;p__Firmicutes;c__Bacilli;o__Staphylococcales;f__Salinicoccaceae;g__Jeotgalicoccus;s__	taxonomic classification defined by topology and ANI	topological placement and ANI have congruent species assignments	GCF_003387165.1, s__Jeotgalicoccus halotolerans, 96.2898, 81.76, 0.75; GCF_000425845.1, s__Jeotgalicoccus psychrophilus, 95.0, 81.76, 0.76; GCF_004570955.1, s__Jeotgalicoccus nanhaiensis, 96.2898, 81.55, 0.75; GCF_014207425.1, s__Jeotgalicoccus coquinae, 95.0, 81.46, 0.76; GCA_003513765.1, s__Jeotgalicoccus sp003513765, 95.0, 81.24, 0.75; GCF_000756715.1, s__Jeotgalicoccus saudimassiliensis, 95.0…	16.62	11	N/A	N/A
		2S_bayt.26	58.62	0	d__Bacteria;p__Firmicutes;c__Bacilli;o__Lactobacillales;f__Lactobacillaceae;g__Lactobacillus;s__Lactobacillus crispatus	GCF_002088015.1	95	d__Bacteria;p__Firmicutes;c__Bacilli;o__Lactobacillales;f__Lactobacillaceae;g__Lactobacillus;s__Lactobacillus crispatus	98.34	0.76	GCF_002088015.1	95	d__Bacteria;p__Firmicutes;c__Bacilli;o__Lactobacillales;f__Lactobacillaceae;g__Lactobacillus;s__Lactobacillus crispatus	98.34	0.76	d__Bacteria;p__Firmicutes;c__Bacilli;o__Lactobacillales;f__Lactobacillaceae;g__Lactobacillus;s__	taxonomic classification defined by topology and ANI	topological placement and ANI have congruent species assignments	GCF_000614735.1, s__Lactobacillus gallinarum, 95.0, 82.32, 0.56; GCF_000615285.1, s__Lactobacillus kitasatonis, 95.0, 82.24, 0.52; GCF_000160855.1, s__Lactobacillus helveticus, 95.0, 81.98, 0.53; GCF_900103655.1, s__Lactobacillus kefiranofaciens, 95.0, 81.64, 0.55; GCF_002706375.1, s__Lactobacillus amylovorus, 95.0, 81.58, 0.55; GCF_001591845.1, s__Lactobacillus acidophilus, 95.0, 81.45, 0.56; GC…	55.33	11	N/A	N/A
		2S_bayt.27	92.11	66.19	d__Bacteria;p__Firmicutes_A;c__Clostridia;o__Lachnospirales;f__Lachnospiraceae;g__Fusicatenibacter;s__Fusicatenibacter sp900543115	GCA_900543115.1	95	d__Bacteria;p__Firmicutes_A;c__Clostridia;o__Lachnospirales;f__Lachnospiraceae;g__Fusicatenibacter;s__Fusicatenibacter sp900543115	98.05	0.67	GCA_900543115.1	95	d__Bacteria;p__Firmicutes_A;c__Clostridia;o__Lachnospirales;f__Lachnospiraceae;g__Fusicatenibacter;s__Fusicatenibacter sp900543115	98.05	0.67	d__Bacteria;p__Firmicutes_A;c__Clostridia;o__Lachnospirales;f__Lachnospiraceae;g__Fusicatenibacter;s__	taxonomic classification defined by topology and ANI	topological placement and ANI have congruent species assignments	GCF_001405555.1, s__Fusicatenibacter saccharivorans, 95.0, 78.11, 0.15; GCF_900772675.1, s__Fusicatenibacter sp900772675, 95.0, 77.39, 0.17	20.23	11	N/A	Genome has more than 73.3% of markers with multiple hits
		2S_bayt.28	73.39	0.27	d__Bacteria;p__Campylobacterota;c__Campylobacteria;o__Campylobacterales;f__Campylobacteraceae;g__Campylobacter_D;s__Campylobacter_D jejuni	GCF_001457695.1	95	d__Bacteria;p__Campylobacterota;c__Campylobacteria;o__Campylobacterales;f__Campylobacteraceae;g__Campylobacter_D;s__Campylobacter_D jejuni	97.55	0.92	GCF_001457695.1	95	d__Bacteria;p__Campylobacterota;c__Campylobacteria;o__Campylobacterales;f__Campylobacteraceae;g__Campylobacter_D;s__Campylobacter_D jejuni	97.55	0.92	d__Bacteria;p__Campylobacterota;c__Campylobacteria;o__Campylobacterales;f__Campylobacteraceae;g__Campylobacter_D;s__	taxonomic classification defined by topology and ANI	topological placement and ANI have congruent species assignments	GCF_014305285.1, s__Campylobacter_D jejuni_D, 95.0, 94.24, 0.88; GCA_000163995.1, s__Campylobacter_D jejuni_A, 95.0, 91.19, 0.91; GCF_000254135.1, s__Campylobacter_D coli, 95.0, 86.23, 0.83; GCF_001492295.1, s__Campylobacter_D coli_B, 95.0, 84.21, 0.84; GCF_001687475.2, s__Campylobacter_D hepaticus, 95.0, 83.7, 0.8; GCF_000470055.1, s__Campylobacter_D coli_A, 95.0, 83.69, 0.8; GCF_009362725.1, s_…	68.31	11	N/A	N/A
		2S_bayt.29	45.69	0	d__Bacteria;p__Firmicutes;c__Bacilli;o__Staphylococcales;f__Staphylococcaceae;g__Staphylococcus;s__Staphylococcus chromogenes	GCF_002901945.1	95	d__Bacteria;p__Firmicutes;c__Bacilli;o__Staphylococcales;f__Staphylococcaceae;g__Staphylococcus;s__Staphylococcus chromogenes	98.21	0.89	GCF_002901945.1	95	d__Bacteria;p__Firmicutes;c__Bacilli;o__Staphylococcales;f__Staphylococcaceae;g__Staphylococcus;s__Staphylococcus chromogenes	98.21	0.89	d__Bacteria;p__Firmicutes;c__Bacilli;o__Staphylococcales;f__Staphylococcaceae;g__Staphylococcus;s__	taxonomic classification defined by topology and ANI	topological placement and ANI have congruent species assignments	GCF_002901865.1, s__Staphylococcus agnetis, 95.0, 80.69, 0.61; GCF_000816085.1, s__Staphylococcus hyicus, 95.0, 80.4, 0.6; GCF_003012915.1, s__Staphylococcus felis, 95.0, 78.32, 0.26; GCF_002902385.1, s__Staphylococcus intermedius, 95.0, 78.3, 0.34; GCA_011137195.1, s__Staphylococcus schleiferi, 95.0304, 78.17, 0.31; GCF_001792775.2, s__Staphylococcus pseudintermedius, 95.0, 78.14, 0.32; GCF_0103…	34.39	11	N/A	N/A
		2S_bayt.30	96.95	1.44	d__Bacteria;p__Bacteroidota;c__Bacteroidia;o__Bacteroidales;f__Rikenellaceae;g__Alistipes;s__Alistipes sp900544265	GCA_900544265.1	95	d__Bacteria;p__Bacteroidota;c__Bacteroidia;o__Bacteroidales;f__Rikenellaceae;g__Alistipes;s__Alistipes sp900544265	98.1	0.89	GCA_900544265.1	95	d__Bacteria;p__Bacteroidota;c__Bacteroidia;o__Bacteroidales;f__Rikenellaceae;g__Alistipes;s__Alistipes sp900544265	98.1	0.89	d__Bacteria;p__Bacteroidota;c__Bacteroidia;o__Bacteroidales;f__Rikenellaceae;g__Alistipes;s__	taxonomic classification defined by topology and ANI	topological placement and ANI have congruent species assignments	GCA_000434235.1, s__Alistipes sp000434235, 95.0, 84.29, 0.69; GCF_902362705.1, s__Alistipes sp002358415, 95.0, 83.87, 0.61; GCF_900290115.1, s__Alistipes sp900290115, 95.0, 83.76, 0.7; GCF_006542685.1, s__Alistipes dispar, 95.0, 83.56, 0.64; GCF_900604385.1, s__Alistipes megaguti, 95.0, 83.55, 0.71; GCF_002161445.1, s__Alistipes sp002161445, 95.0, 83.52, 0.71; GCF_000312145.1, s__Alistipes senega…	85.67	11	N/A	N/A
		2S_bayt.31	40.68	0.68	d__Bacteria;p__Firmicutes_A;c__Clostridia;o__Oscillospirales;f__Ruminococcaceae;g__Faecalibacterium;s__	N/A	N/A	N/A	N/A	N/A	GCF_002160915.1	95	d__Bacteria;p__Firmicutes_A;c__Clostridia;o__Oscillospirales;f__Ruminococcaceae;g__Faecalibacterium;s__Faecalibacterium sp002160915	86.77	0.89	d__Bacteria;p__Firmicutes_A;c__Clostridia;o__Oscillospirales;f__Ruminococcaceae;g__Faecalibacterium;s__	taxonomic classification defined by topology and ANI	N/A	GCF_002160895.1, s__Faecalibacterium sp002160895, 95.0, 86.75, 0.88; GCF_002549775.1, s__Faecalibacterium prausnitzii_F, 95.0, 81.89, 0.68; GCA_900539945.1, s__Faecalibacterium sp900539945, 95.0, 81.85, 0.69; GCF_010509575.1, s__Faecalibacterium prausnitzii_C, 95.0, 81.63, 0.63; GCF_003293635.1, s__Faecalibacterium prausnitzii_G, 95.0, 81.55, 0.6; GCF_002550035.1, s__Faecalibacterium prausnitzii_…	39.15	11	0.991416	Genome not assigned to closest species as it falls outside its pre-defined ANI radius
		2S_bayt.32	93.81	59.17	d__Bacteria;p__Firmicutes_A;c__Clostridia;o__Lachnospirales;f__Lachnospiraceae;g__Blautia_A;s__	N/A	N/A	N/A	N/A	N/A	N/A	N/A	N/A	N/A	N/A	d__Bacteria;p__Firmicutes_A;c__Clostridia;o__Lachnospirales;f__Lachnospiraceae;g__Blautia_A;s__	ANI	N/A	GCA_900541985.1, s__Blautia_A sp900541985, 95.0, 78.74, 0.29; GCF_013302405.1, s__Blautia_A caecimuris, 95.0, 78.73, 0.28; GCA_900553515.1, s__Blautia_A sp900553515, 95.0, 78.55, 0.27; GCF_000153905.1, s__Blautia_A obeum, 95.0, 78.25, 0.15; GCA_900066355.1, s__Blautia_A sp900066355, 95.0, 78.14, 0.16; GCF_009883055.1, s__Blautia_A sp900548245, 95.0, 78.14, 0.18; GCF_003461245.1, s__Blautia_A sp00…	36.39	11	0.908675	Genome has more than 48.3% of markers with multiple hits
		2S_bayt.33	24.44	0.16	d__Bacteria;p__Proteobacteria;c__Gammaproteobacteria;o__Enterobacterales;f__Enterobacteriaceae;g__Escherichia;s__Escherichia flexneri	GCF_002950215.1	97.0028	d__Bacteria;p__Proteobacteria;c__Gammaproteobacteria;o__Enterobacterales;f__Enterobacteriaceae;g__Escherichia;s__Escherichia flexneri	98.48	0.96	N/A	N/A	N/A	N/A	N/A	d__Bacteria;p__Proteobacteria;c__Gammaproteobacteria;o__Enterobacterales;f__Enterobacteriaceae;g__Escherichia;s__	ANI	topological placement and ANI have incongruent species assignments	GCF_002950215.1, s__Escherichia flexneri, 97.0028, 98.48, 0.96; GCF_000026325.1, s__Escherichia coli_D, 96.9551, 97.69, 0.96; GCF_002949675.1, s__Escherichia dysenteriae, 97.0028, 97.43, 0.88; GCF_003697165.2, s__Escherichia coli, 96.8144, 97.18, 0.93; GCA_003018335.1, s__Escherichia coli_C, 96.1333, 96.3, 0.97; GCF_002965065.1, s__Escherichia sp002965065, 95.0, 95.26, 0.82; GCF_004211955.1, s__E…	42.47	11	N/A	N/A
		2S_bayt.4	33.44	0.09	d__Bacteria;p__Firmicutes;c__Bacilli;o__Lactobacillales;f__Lactobacillaceae;g__Lactobacillus;s__Lactobacillus crispatus	GCF_002088015.1	95	d__Bacteria;p__Firmicutes;c__Bacilli;o__Lactobacillales;f__Lactobacillaceae;g__Lactobacillus;s__Lactobacillus crispatus	97.67	0.86	GCF_002088015.1	95	d__Bacteria;p__Firmicutes;c__Bacilli;o__Lactobacillales;f__Lactobacillaceae;g__Lactobacillus;s__Lactobacillus crispatus	97.67	0.86	d__Bacteria;p__Firmicutes;c__Bacilli;o__Lactobacillales;f__Lactobacillaceae;g__Lactobacillus;s__	taxonomic classification defined by topology and ANI	topological placement and ANI have congruent species assignments	GCF_000614735.1, s__Lactobacillus gallinarum, 95.0, 84.4, 0.63; GCF_002706375.1, s__Lactobacillus amylovorus, 95.0, 83.48, 0.65; GCF_000615285.1, s__Lactobacillus kitasatonis, 95.0, 83.43, 0.62; GCF_000160855.1, s__Lactobacillus helveticus, 95.0, 82.89, 0.58; GCF_001436305.1, s__Lactobacillus ultunensis, 95.0, 82.72, 0.63; GCF_001591845.1, s__Lactobacillus acidophilus, 95.0, 82.6, 0.6; GCF_900103…	39.63	11	N/A	N/A
		2S_bayt.5	45.16	0.27	d__Bacteria;p__Firmicutes;c__Bacilli;o__Lactobacillales;f__Aerococcaceae;g__Aerococcus;s__Aerococcus urinaeequi	GCF_001543205.1	95	d__Bacteria;p__Firmicutes;c__Bacilli;o__Lactobacillales;f__Aerococcaceae;g__Aerococcus;s__Aerococcus urinaeequi	97.42	0.95	GCF_001543205.1	95	d__Bacteria;p__Firmicutes;c__Bacilli;o__Lactobacillales;f__Aerococcaceae;g__Aerococcus;s__Aerococcus urinaeequi	97.42	0.95	d__Bacteria;p__Firmicutes;c__Bacilli;o__Lactobacillales;f__Aerococcaceae;g__Aerococcus;s__	taxonomic classification defined by topology and ANI	topological placement and ANI have congruent species assignments	GCF_002083135.2, s__Aerococcus viridans_C, 95.0, 94.76, 0.96; GCF_001543285.1, s__Aerococcus viridans, 95.0, 94.74, 0.94; GCA_002440555.1, s__Aerococcus sp002440555, 95.0, 93.13, 0.9; GCF_002871935.1, s__Aerococcus viridans_B, 95.0, 84.57, 0.8; GCF_002252085.1, s__Aerococcus sp002252085, 95.0, 81.4, 0.54; GCF_003797145.1, s__Aerococcus sp003797145, 95.0, 80.45, 0.56; GCF_900176325.1, s__Aerococcu…	45.03	11	N/A	N/A
		2S_bayt.6	25.86	0	d__Bacteria;p__Bacteroidota;c__Bacteroidia;o__Bacteroidales;f__Rikenellaceae;g__Alistipes;s__Alistipes sp900546065	GCA_900546065.1	95	d__Bacteria;p__Bacteroidota;c__Bacteroidia;o__Bacteroidales;f__Rikenellaceae;g__Alistipes;s__Alistipes sp900546065	97.72	0.91	GCA_900546065.1	95	d__Bacteria;p__Bacteroidota;c__Bacteroidia;o__Bacteroidales;f__Rikenellaceae;g__Alistipes;s__Alistipes sp900546065	97.72	0.91	d__Bacteria;p__Bacteroidota;c__Bacteroidia;o__Bacteroidales;f__Rikenellaceae;g__Alistipes;s__	taxonomic classification defined by topology and ANI	topological placement and ANI have congruent species assignments	GCF_002161445.1, s__Alistipes sp002161445, 95.0, 78.55, 0.25; GCA_000434235.1, s__Alistipes sp000434235, 95.0, 78.47, 0.3; GCF_900290115.1, s__Alistipes sp900290115, 95.0, 78.45, 0.33; GCA_009774895.1, s__Alistipes sp009774895, 95.0, 78.43, 0.22; GCA_900542505.1, s__Alistipes sp900542505, 95.0, 78.38, 0.32; GCF_902362705.1, s__Alistipes sp002358415, 95.0, 78.29, 0.31; GCF_900604385.1, s__Alistipe…	21.68	11	N/A	N/A
		2S_bayt.7	87.03	0	d__Bacteria;p__Actinobacteriota;c__Actinomycetia;o__Mycobacteriales;f__Mycobacteriaceae;g__Corynebacterium;s__Corynebacterium stationis	GCF_001941345.1	95	d__Bacteria;p__Actinobacteriota;c__Actinomycetia;o__Mycobacteriales;f__Mycobacteriaceae;g__Corynebacterium;s__Corynebacterium stationis	98.05	0.97	GCF_001941345.1	95	d__Bacteria;p__Actinobacteriota;c__Actinomycetia;o__Mycobacteriales;f__Mycobacteriaceae;g__Corynebacterium;s__Corynebacterium stationis	98.05	0.97	d__Bacteria;p__Actinobacteriota;c__Actinomycetia;o__Mycobacteriales;f__Mycobacteriaceae;g__Corynebacterium;s__	taxonomic classification defined by topology and ANI	topological placement and ANI have congruent species assignments	GCF_002967075.1, s__Corynebacterium sp002967075, 95.0, 95.03, 0.97; GCF_000550785.1, s__Corynebacterium casei, 95.0, 82.87, 0.79; GCF_001941425.1, s__Corynebacterium ammoniagenes, 95.0, 82.57, 0.82; GCF_000011325.1, s__Corynebacterium glutamicum, 95.0, 78.49, 0.17; GCF_014117265.1, s__Corynebacterium sp014117265, 95.0, 78.47, 0.1; GCF_014217255.1, s__Corynebacterium sp014217255, 95.0, 78.23, 0.18…	88.01	11	N/A	N/A
		2S_bayt.9	48.57	0.7	d__Bacteria;p__Firmicutes_A;c__Clostridia;o__Peptostreptococcales;f__Peptostreptococcaceae;g__Romboutsia;s__	N/A	N/A	N/A	N/A	N/A	N/A	N/A	N/A	N/A	N/A	d__Bacteria;p__Firmicutes_A;c__Clostridia;o__Peptostreptococcales;f__Peptostreptococcaceae;g__Romboutsia;s__	taxonomic classification defined by topology and ANI	N/A	GCF_900106845.1, s__Romboutsia timonensis, 95.0, 90.67, 0.78; GCF_900015215.1, s__Romboutsia ilealis, 95.0, 90.0, 0.78; GCF_000499525.1, s__Romboutsia dakarensis, 95.0, 82.17, 0.64; GCF_900002575.1, s__Romboutsia hominis, 95.0, 81.97, 0.64; GCF_900103615.1, s__Romboutsia lituseburensis, 95.0, 81.92, 0.64; GCF_000686145.1, s__Romboutsia sp000686145, 95.0, 81.61, 0.64	46.4	11	0.986346	Genome not assigned to closest species as it falls outside its pre-defined ANI radius
		2S_BMD.1	29.82	0	d__Bacteria;p__Firmicutes_C;c__Negativicutes;o__Selenomonadales;f__Selenomonadaceae;g__Megamonas;s__Megamonas funiformis	GCF_010669225.1	95	d__Bacteria;p__Firmicutes_C;c__Negativicutes;o__Selenomonadales;f__Selenomonadaceae;g__Megamonas;s__Megamonas funiformis	97.08	0.8	GCF_010669225.1	95	d__Bacteria;p__Firmicutes_C;c__Negativicutes;o__Selenomonadales;f__Selenomonadaceae;g__Megamonas;s__Megamonas funiformis	97.08	0.8	d__Bacteria;p__Firmicutes_C;c__Negativicutes;o__Selenomonadales;f__Selenomonadaceae;g__Megamonas;s__	taxonomic classification defined by topology and ANI	topological placement and ANI have congruent species assignments	GCA_900556715.1, s__Megamonas sp900556715, 95.0, 93.18, 0.65; GCF_900187035.1, s__Megamonas hypermegale, 95.0, 81.8, 0.54; GCA_002314325.1, s__Megamonas hypermegale_A, 95.0, 78.96, 0.21; GCA_900554895.1, s__Megamonas sp900554895, 95.0, 78.93, 0.24	23.33	11	N/A	N/A
		2S_BMD.10	95.24	0	d__Bacteria;p__Firmicutes_A;c__Clostridia;o__Oscillospirales;f__Ruminococcaceae;g__Gemmiger;s__	N/A	N/A	N/A	N/A	N/A	GCA_900548355.1	95	d__Bacteria;p__Firmicutes_A;c__Clostridia;o__Oscillospirales;f__Ruminococcaceae;g__Gemmiger;s__Gemmiger sp900548355	81.39	0.61	d__Bacteria;p__Firmicutes_A;c__Clostridia;o__Oscillospirales;f__Ruminococcaceae;g__Gemmiger;s__	taxonomic classification defined by topology and ANI	N/A	GCA_002306375.1, s__Gemmiger sp002306375, 95.0, 82.52, 0.56; GCA_003343905.1, s__Gemmiger variabilis_C, 95.0, 80.38, 0.53; GCA_004561545.1, s__Gemmiger sp004561545, 95.0, 80.02, 0.46; GCA_900540775.1, s__Gemmiger sp900540775, 95.0, 79.83, 0.46; GCA_004554775.1, s__Gemmiger variabilis_B, 95.0, 79.81, 0.49; GCF_900167555.1, s__Gemmiger formicilis, 95.0, 79.8, 0.51; GCA_900545545.1, s__Gemmiger sp90…	93.79	11	0.982322	N/A
		2S_BMD.11	80.85	0.68	d__Bacteria;p__Firmicutes_A;c__Clostridia;o__Oscillospirales;f__Ruminococcaceae;g__Gemmiger;s__	N/A	N/A	N/A	N/A	N/A	N/A	N/A	N/A	N/A	N/A	d__Bacteria;p__Firmicutes_A;c__Clostridia;o__Oscillospirales;f__Ruminococcaceae;g__Gemmiger;s__	ANI	N/A	GCA_002306375.1, s__Gemmiger sp002306375, 95.0, 81.66, 0.51; GCA_003343905.1, s__Gemmiger variabilis_C, 95.0, 80.93, 0.53; GCA_004561545.1, s__Gemmiger sp004561545, 95.0, 80.77, 0.46; GCA_900539695.1, s__Gemmiger sp900539695, 95.0, 80.36, 0.45; GCA_900545545.1, s__Gemmiger sp900545545, 95.0, 80.15, 0.43; GCF_900167555.1, s__Gemmiger formicilis, 95.0, 80.02, 0.45; GCA_900772715.1, s__Gemmiger sp90…	72.25	11	0.9571	N/A
		2S_BMD.12	43.1	0	d__Bacteria;p__Firmicutes_A;c__Clostridia;o__Lachnospirales;f__Lachnospiraceae;g__Mediterraneibacter;s__	N/A	N/A	N/A	N/A	N/A	GCA_900555215.1	95	d__Bacteria;p__Firmicutes_A;c__Clostridia;o__Lachnospirales;f__Lachnospiraceae;g__Mediterraneibacter;s__Mediterraneibacter sp900555215	94.76	0.6	d__Bacteria;p__Firmicutes_A;c__Clostridia;o__Lachnospirales;f__Lachnospiraceae;g__Mediterraneibacter;s__	taxonomic classification defined by topology and ANI	N/A	GCF_002161355.1, s__Mediterraneibacter sp002161355, 95.0, 85.99, 0.8; GCF_900751785.1, s__Mediterraneibacter sp900751785, 95.0, 79.13, 0.37; GCF_900761655.1, s__Mediterraneibacter sp900761655, 95.0, 78.59, 0.32; GCA_002314255.1, s__Mediterraneibacter sp002314255, 95.0, 78.32, 0.3; GCF_002159505.1, s__Mediterraneibacter sp002159505, 95.0, 78.24, 0.38; GCF_900120155.1, s__Mediterraneibacter sp90012…	37.48	11	0.997092	Genome not assigned to closest species as it falls outside its pre-defined ANI radius
		2S_BMD.13	41.05	0	d__Bacteria;p__Firmicutes_A;c__Clostridia;o__Lachnospirales;f__Lachnospiraceae;g__Anaerobutyricum;s__Anaerobutyricum sp900016875	GCF_900016875.1	95	d__Bacteria;p__Firmicutes_A;c__Clostridia;o__Lachnospirales;f__Lachnospiraceae;g__Anaerobutyricum;s__Anaerobutyricum sp900016875	98.57	0.88	GCF_900016875.1	95	d__Bacteria;p__Firmicutes_A;c__Clostridia;o__Lachnospirales;f__Lachnospiraceae;g__Anaerobutyricum;s__Anaerobutyricum sp900016875	98.57	0.88	d__Bacteria;p__Firmicutes_A;c__Clostridia;o__Lachnospirales;f__Lachnospiraceae;g__Anaerobutyricum;s__	taxonomic classification defined by topology and ANI	topological placement and ANI have congruent species assignments	GCF_002161065.1, s__Anaerobutyricum sp002161065, 95.0, 83.49, 0.74; GCF_900754855.1, s__Anaerobutyricum sp900754855, 95.0, 77.75, 0.21; GCF_900209925.1, s__Anaerobutyricum soehngenii, 95.0, 77.38, 0.12; GCF_000173975.1, s__Anaerobutyricum hallii, 95.0, 77.26, 0.12; GCA_002494165.1, s__Anaerobutyricum sp002494165, 95.0, 76.9, 0.07; GCA_900554965.1, s__Anaerobutyricum sp900554965, 95.0, 76.48, 0.1;…	40.48	11	N/A	N/A
		2S_BMD.14	25.86	0	d__Bacteria;p__Firmicutes;c__Bacilli;o__Lactobacillales;f__Enterococcaceae;g__Enterococcus_B;s__Enterococcus_B faecium	GCF_001544255.1	95	d__Bacteria;p__Firmicutes;c__Bacilli;o__Lactobacillales;f__Enterococcaceae;g__Enterococcus_B;s__Enterococcus_B faecium	99.11	1	GCF_001544255.1	95	d__Bacteria;p__Firmicutes;c__Bacilli;o__Lactobacillales;f__Enterococcaceae;g__Enterococcus_B;s__Enterococcus_B faecium	99.11	1	d__Bacteria;p__Firmicutes;c__Bacilli;o__Lactobacillales;f__Enterococcaceae;g__Enterococcus_B;s__	taxonomic classification defined by topology and ANI	topological placement and ANI have congruent species assignments	GCF_009735405.1, s__Enterococcus_B lactis, 95.0, 94.27, 0.95; GCF_011038845.1, s__Enterococcus_B sp011038845, 95.0, 80.58, 0.67; GCF_001544215.1, s__Enterococcus_B durans, 95.0, 79.2, 0.54; GCF_000271405.2, s__Enterococcus_B hirae, 95.0, 78.79, 0.48; GCF_001886265.1, s__Enterococcus_B thailandicus, 95.0, 78.68, 0.42; GCF_003957375.1, s__Enterococcus_B mundtii_C, 96.247, 78.65, 0.46; GCF_002140175…	25.47	11	N/A	N/A
		2S_BMD.15	22.81	0	d__Bacteria;p__Firmicutes_C;c__Negativicutes;o__Selenomonadales;f__Selenomonadaceae;g__Megamonas;s__Megamonas funiformis	GCF_010669225.1	95	d__Bacteria;p__Firmicutes_C;c__Negativicutes;o__Selenomonadales;f__Selenomonadaceae;g__Megamonas;s__Megamonas funiformis	97.86	0.96	GCF_010669225.1	95	d__Bacteria;p__Firmicutes_C;c__Negativicutes;o__Selenomonadales;f__Selenomonadaceae;g__Megamonas;s__Megamonas funiformis	97.86	0.96	d__Bacteria;p__Firmicutes_C;c__Negativicutes;o__Selenomonadales;f__Selenomonadaceae;g__Megamonas;s__	taxonomic classification defined by topology and ANI	topological placement and ANI have congruent species assignments	GCA_900556715.1, s__Megamonas sp900556715, 95.0, 88.25, 0.11; GCF_900187035.1, s__Megamonas hypermegale, 95.0, 81.87, 0.7; GCA_002314325.1, s__Megamonas hypermegale_A, 95.0, 78.51, 0.3; GCA_900554895.1, s__Megamonas sp900554895, 95.0, 78.05, 0.27	23.96	11	N/A	N/A
		2S_BMD.16	58.93	0.52	d__Bacteria;p__Firmicutes;c__Bacilli;o__Lactobacillales;f__Lactobacillaceae;g__Ligilactobacillus;s__Ligilactobacillus aviarius	GCF_001436315.1	95	d__Bacteria;p__Firmicutes;c__Bacilli;o__Lactobacillales;f__Lactobacillaceae;g__Ligilactobacillus;s__Ligilactobacillus aviarius	96.82	0.99	GCF_001436315.1	95	d__Bacteria;p__Firmicutes;c__Bacilli;o__Lactobacillales;f__Lactobacillaceae;g__Ligilactobacillus;s__Ligilactobacillus aviarius	96.82	0.99	d__Bacteria;p__Firmicutes;c__Bacilli;o__Lactobacillales;f__Lactobacillaceae;g__Ligilactobacillus;s__	taxonomic classification defined by topology and ANI	topological placement and ANI have congruent species assignments	GCF_001654615.1, s__Ligilactobacillus aviarius_B, 95.0, 95.66, 0.97; GCA_001435375.1, s__Ligilactobacillus araffinosus, 95.0, 90.34, 0.96; GCF_000615765.1, s__Ligilactobacillus equi, 95.0, 79.58, 0.12; GCF_001436215.1, s__Ligilactobacillus agilis, 95.0, 79.32, 0.19; GCF_000615845.1, s__Ligilactobacillus hayakitensis, 95.0, 79.18, 0.13; GCF_001434535.1, s__Ligilactobacillus animalis, 95.0, 78.85, …	58.13	11	N/A	N/A
		2S_BMD.17	36.21	0	d__Bacteria;p__Firmicutes_A;c__Clostridia;o__Peptostreptococcales;f__Peptostreptococcaceae;g__Romboutsia;s__	N/A	N/A	N/A	N/A	N/A	N/A	N/A	N/A	N/A	N/A	d__Bacteria;p__Firmicutes_A;c__Clostridia;o__Peptostreptococcales;f__Peptostreptococcaceae;g__Romboutsia;s__	taxonomic classification defined by topology and ANI	N/A	GCF_900106845.1, s__Romboutsia timonensis, 95.0, 91.87, 0.93; GCF_900015215.1, s__Romboutsia ilealis, 95.0, 91.63, 0.9; GCF_000499525.1, s__Romboutsia dakarensis, 95.0, 83.29, 0.81; GCF_000686145.1, s__Romboutsia sp000686145, 95.0, 83.18, 0.81; GCF_900103615.1, s__Romboutsia lituseburensis, 95.0, 83.04, 0.83; GCF_900002575.1, s__Romboutsia hominis, 95.0, 82.36, 0.81	33.95	11	0.988311	Genome not assigned to closest species as it falls outside its pre-defined ANI radius
		2S_BMD.18	85.33	1.33	d__Bacteria;p__Firmicutes;c__Bacilli;o__RF39;f__UBA660;g__CAG-877;s__CAG-877 sp900554305	GCA_900554305.1	95	d__Bacteria;p__Firmicutes;c__Bacilli;o__RF39;f__UBA660;g__CAG-877;s__CAG-877 sp900554305	98.73	0.77	GCA_900554305.1	95	d__Bacteria;p__Firmicutes;c__Bacilli;o__RF39;f__UBA660;g__CAG-877;s__CAG-877 sp900554305	98.73	0.77	d__Bacteria;p__Firmicutes;c__Bacilli;o__RF39;f__UBA660;g__CAG-877;s__	taxonomic classification defined by topology and ANI	topological placement and ANI have congruent species assignments	GCA_900554315.1, s__CAG-877 sp900554315, 95.0, 82.53, 0.59; GCA_900548695.1, s__CAG-877 sp900548695, 95.0, 80.77, 0.51; GCF_900753325.1, s__CAG-877 sp900753325, 95.0, 78.35, 0.28; GCA_000433455.1, s__CAG-877 sp000433455, 95.0, 78.27, 0.23; GCA_900552495.1, s__CAG-877 sp900552495, 95.0, 78.13, 0.19; GCF_900768815.1, s__CAG-877 sp900768815, 95.0, 78.02, 0.22	73.69	11	N/A	N/A
		2S_BMD.19	48.28	0	d__Bacteria;p__Firmicutes;c__Bacilli;o__Lactobacillales;f__Lactobacillaceae;g__Lactobacillus;s__Lactobacillus crispatus	GCF_002088015.1	95	d__Bacteria;p__Firmicutes;c__Bacilli;o__Lactobacillales;f__Lactobacillaceae;g__Lactobacillus;s__Lactobacillus crispatus	98.14	0.82	GCF_002088015.1	95	d__Bacteria;p__Firmicutes;c__Bacilli;o__Lactobacillales;f__Lactobacillaceae;g__Lactobacillus;s__Lactobacillus crispatus	98.14	0.82	d__Bacteria;p__Firmicutes;c__Bacilli;o__Lactobacillales;f__Lactobacillaceae;g__Lactobacillus;s__	taxonomic classification defined by topology and ANI	topological placement and ANI have congruent species assignments	GCF_000614735.1, s__Lactobacillus gallinarum, 95.0, 83.11, 0.61; GCF_000615285.1, s__Lactobacillus kitasatonis, 95.0, 83.08, 0.61; GCF_002706375.1, s__Lactobacillus amylovorus, 95.0, 82.66, 0.63; GCF_000160855.1, s__Lactobacillus helveticus, 95.0, 82.47, 0.63; GCF_001591845.1, s__Lactobacillus acidophilus, 95.0, 82.0, 0.56; GCF_900103655.1, s__Lactobacillus kefiranofaciens, 95.0, 81.86, 0.57; GCF…	43.08	11	N/A	N/A
		2S_BMD.20	63.9	41.07	d__Bacteria;p__Firmicutes_A;c__Clostridia;o__Oscillospirales;f__Ruminococcaceae;g__Faecalibacterium;s__	N/A	N/A	N/A	N/A	N/A	GCF_002160915.1	95	d__Bacteria;p__Firmicutes_A;c__Clostridia;o__Oscillospirales;f__Ruminococcaceae;g__Faecalibacterium;s__Faecalibacterium sp002160915	93.69	0.55	d__Bacteria;p__Firmicutes_A;c__Clostridia;o__Oscillospirales;f__Ruminococcaceae;g__Faecalibacterium;s__	taxonomic classification defined by topology and ANI	N/A	GCF_002160895.1, s__Faecalibacterium sp002160895, 95.0, 85.18, 0.46; GCA_900539945.1, s__Faecalibacterium sp900539945, 95.0, 80.74, 0.46; GCF_002549775.1, s__Faecalibacterium prausnitzii_F, 95.0, 80.46, 0.39; GCF_002550035.1, s__Faecalibacterium prausnitzii_E, 95.0, 80.36, 0.35; GCA_900758465.1, s__Faecalibacterium sp900758465, 95.0, 80.29, 0.49; GCF_010509575.1, s__Faecalibacterium prausnitzii_C…	29.22	11	0.992347	Genome has more than 30.0% of markers with multiple hits
		2S_BMD.21	33.77	0	d__Bacteria;p__Firmicutes;c__Bacilli;o__Lactobacillales;f__Lactobacillaceae;g__Lactobacillus;s__Lactobacillus crispatus	GCF_002088015.1	95	d__Bacteria;p__Firmicutes;c__Bacilli;o__Lactobacillales;f__Lactobacillaceae;g__Lactobacillus;s__Lactobacillus crispatus	97.21	0.81	GCF_002088015.1	95	d__Bacteria;p__Firmicutes;c__Bacilli;o__Lactobacillales;f__Lactobacillaceae;g__Lactobacillus;s__Lactobacillus crispatus	97.21	0.81	d__Bacteria;p__Firmicutes;c__Bacilli;o__Lactobacillales;f__Lactobacillaceae;g__Lactobacillus;s__	taxonomic classification defined by topology and ANI	topological placement and ANI have congruent species assignments	GCF_000614735.1, s__Lactobacillus gallinarum, 95.0, 84.23, 0.57; GCF_000615285.1, s__Lactobacillus kitasatonis, 95.0, 83.82, 0.58; GCF_002706375.1, s__Lactobacillus amylovorus, 95.0, 83.61, 0.63; GCF_001436305.1, s__Lactobacillus ultunensis, 95.0, 82.96, 0.58; GCF_001591845.1, s__Lactobacillus acidophilus, 95.0, 82.88, 0.58; GCF_000160855.1, s__Lactobacillus helveticus, 95.0, 82.87, 0.58; GCF_900…	44.63	11	N/A	N/A
		2S_BMD.22	38.44	0.04	d__Bacteria;p__Proteobacteria;c__Gammaproteobacteria;o__Enterobacterales;f__Enterobacteriaceae;g__Escherichia;s__Escherichia flexneri	GCF_002950215.1	97.0028	d__Bacteria;p__Proteobacteria;c__Gammaproteobacteria;o__Enterobacterales;f__Enterobacteriaceae;g__Escherichia;s__Escherichia flexneri	98.44	0.95	GCF_002949675.1	97.0028	d__Bacteria;p__Proteobacteria;c__Gammaproteobacteria;o__Enterobacterales;f__Enterobacteriaceae;g__Escherichia;s__Escherichia dysenteriae	97.94	0.89	d__Bacteria;p__Proteobacteria;c__Gammaproteobacteria;o__Enterobacterales;f__Enterobacteriaceae;g__Escherichia;s__	ANI	topological placement and ANI have incongruent species assignments	GCF_000026325.1, s__Escherichia coli_D, 96.9551, 98.28, 0.98; GCF_003697165.2, s__Escherichia coli, 96.8144, 97.68, 0.95; GCA_003018335.1, s__Escherichia coli_C, 96.1333, 96.83, 0.97; GCF_002965065.1, s__Escherichia sp002965065, 95.0, 95.32, 0.86; GCF_004211955.1, s__Escherichia sp004211955, 95.0, 94.1, 0.92; GCF_000208585.1, s__Escherichia sp000208585, 95.0, 93.81, 0.93; GCF_005843885.1, s__Esch…	45.66	11	N/A	N/A
		2S_BMD.23	88.4	0.47	d__Bacteria;p__Firmicutes_A;c__Clostridia;o__Lachnospirales;f__Lachnospiraceae;g__Ruminococcus_G;s__	N/A	N/A	N/A	N/A	N/A	GCF_000425525.1	95	d__Bacteria;p__Firmicutes_A;c__Clostridia;o__Lachnospirales;f__Lachnospiraceae;g__Ruminococcus_G;s__Ruminococcus_G gauvreauii	77.82	0.24	d__Bacteria;p__Firmicutes_A;c__Clostridia;o__Lachnospirales;f__Lachnospiraceae;g__;s__	taxonomic classification defined by topology and ANI	N/A	N/A	76.39	11	0.936691	N/A
		2S_BMD.25	41.92	0.37	d__Bacteria;p__Firmicutes;c__Bacilli;o__Lactobacillales;f__Enterococcaceae;g__Enterococcus_B;s__Enterococcus_B faecium	GCF_001544255.1	95	d__Bacteria;p__Firmicutes;c__Bacilli;o__Lactobacillales;f__Enterococcaceae;g__Enterococcus_B;s__Enterococcus_B faecium	99.47	0.98	GCF_001544255.1	95	d__Bacteria;p__Firmicutes;c__Bacilli;o__Lactobacillales;f__Enterococcaceae;g__Enterococcus_B;s__Enterococcus_B faecium	99.47	0.98	d__Bacteria;p__Firmicutes;c__Bacilli;o__Lactobacillales;f__Enterococcaceae;g__Enterococcus_B;s__	taxonomic classification defined by topology and ANI	topological placement and ANI have congruent species assignments	GCF_009735405.1, s__Enterococcus_B lactis, 95.0, 94.97, 0.93; GCF_011038845.1, s__Enterococcus_B sp011038845, 95.0, 80.98, 0.67; GCF_001544215.1, s__Enterococcus_B durans, 95.0, 80.11, 0.5; GCF_000271405.2, s__Enterococcus_B hirae, 95.0, 79.62, 0.5; GCF_007990225.1, s__Enterococcus_B villorum, 95.0, 79.56, 0.46; GCF_002947535.1, s__Enterococcus_B mundtii_B, 95.0, 79.29, 0.46; GCF_002140175.1, s__…	33.41	11	N/A	N/A
		2S_BMD.26	90.59	1.32	d__Bacteria;p__Firmicutes_A;c__Clostridia;o__Lachnospirales;f__Lachnospiraceae;g__OF09-33XD;s__	N/A	N/A	N/A	N/A	N/A	GCA_014337215.1	95	d__Bacteria;p__Firmicutes_A;c__Clostridia;o__Lachnospirales;f__Lachnospiraceae;g__OF09-33XD;s__OF09-33XD sp003481995	78.08	0.2	d__Bacteria;p__Firmicutes_A;c__Clostridia;o__Lachnospirales;f__Lachnospiraceae;g__;s__	taxonomic classification defined by topology and ANI	N/A	N/A	78.12	11	0.957152	N/A
		2S_BMD.28	29.47	0	d__Bacteria;p__Firmicutes_A;c__Clostridia;o__Lachnospirales;f__Lachnospiraceae;g__Mediterraneibacter;s__Mediterraneibacter sp002314255	GCA_002314255.1	95	d__Bacteria;p__Firmicutes_A;c__Clostridia;o__Lachnospirales;f__Lachnospiraceae;g__Mediterraneibacter;s__Mediterraneibacter sp002314255	97.86	0.7	GCA_002314255.1	95	d__Bacteria;p__Firmicutes_A;c__Clostridia;o__Lachnospirales;f__Lachnospiraceae;g__Mediterraneibacter;s__Mediterraneibacter sp002314255	97.86	0.7	d__Bacteria;p__Firmicutes_A;c__Clostridia;o__Lachnospirales;f__Lachnospiraceae;g__Mediterraneibacter;s__	taxonomic classification defined by topology and ANI	topological placement and ANI have congruent species assignments	GCF_900751785.1, s__Mediterraneibacter sp900751785, 95.0, 83.96, 0.75; GCF_002161355.1, s__Mediterraneibacter sp002161355, 95.0, 80.07, 0.38; GCA_900555215.1, s__Mediterraneibacter sp900555215, 95.0, 78.46, 0.21; GCF_900761655.1, s__Mediterraneibacter sp900761655, 95.0, 78.29, 0.21; GCF_002159505.1, s__Mediterraneibacter sp002159505, 95.0, 78.08, 0.34; GCF_002160525.1, s__Mediterraneibacter sp002…	23.47	11	N/A	N/A
		2S_BMD.29	19.64	0	d__Bacteria;p__Firmicutes_A;c__Clostridia;o__Oscillospirales;f__Ruminococcaceae;g__Gemmiger;s__	N/A	N/A	N/A	N/A	N/A	GCA_003343905.1	95	d__Bacteria;p__Firmicutes_A;c__Clostridia;o__Oscillospirales;f__Ruminococcaceae;g__Gemmiger;s__Gemmiger variabilis_C	84.2	0.79	d__Bacteria;p__Firmicutes_A;c__Clostridia;o__Oscillospirales;f__Ruminococcaceae;g__Gemmiger;s__	taxonomic classification defined by topology and ANI	N/A	GCA_900545545.1, s__Gemmiger sp900545545, 95.0, 80.6, 0.6; GCF_000157955.1, s__Gemmiger variabilis, 95.0, 79.66, 0.56; GCA_004554775.1, s__Gemmiger variabilis_B, 95.0, 79.66, 0.56; GCA_002306375.1, s__Gemmiger sp002306375, 95.0, 79.6, 0.38; GCF_900167555.1, s__Gemmiger formicilis, 95.0, 79.47, 0.55; GCA_900539695.1, s__Gemmiger sp900539695, 95.0, 79.41, 0.55; GCA_900556255.1, s__Gemmiger sp900556…	13.86	11	0.994607	Genome not assigned to closest species as it falls outside its pre-defined ANI radius
		2S_BMD.30	95.11	0.94	d__Bacteria;p__Bacteroidota;c__Bacteroidia;o__Bacteroidales;f__Bacteroidaceae;g__Phocaeicola;s__Phocaeicola vulgatus	GCF_000012825.1	95.359	d__Bacteria;p__Bacteroidota;c__Bacteroidia;o__Bacteroidales;f__Bacteroidaceae;g__Phocaeicola;s__Phocaeicola vulgatus	99.05	0.87	GCF_000012825.1	95.359	d__Bacteria;p__Bacteroidota;c__Bacteroidia;o__Bacteroidales;f__Bacteroidaceae;g__Phocaeicola;s__Phocaeicola vulgatus	99.05	0.87	d__Bacteria;p__Bacteroidota;c__Bacteroidia;o__Bacteroidales;f__Bacteroidaceae;g__Phocaeicola;s__	taxonomic classification defined by topology and ANI	topological placement and ANI have congruent species assignments	GCF_900751965.1, s__Phocaeicola sp900751965, 95.0, 96.54, 0.5; GCF_013009555.1, s__Phocaeicola dorei, 95.359, 95.5, 0.86; GCF_900760795.1, s__Phocaeicola sp900760795, 95.0, 93.67, 0.57; GCF_000614185.1, s__Phocaeicola sartorii, 95.0, 90.62, 0.74; GCF_011959205.1, s__Phocaeicola sp011959205, 95.0, 90.56, 0.59; GCF_000382445.1, s__Phocaeicola massiliensis, 95.0, 81.49, 0.42; GCA_902388365.1, s__Pho…	92.4	11	N/A	N/A
		2S_BMD.31	27.59	0	d__Bacteria;p__Bacteroidota;c__Bacteroidia;o__Bacteroidales;f__Bacteroidaceae;g__Bacteroides;s__Bacteroides fragilis_A	GCF_002849695.1	95	d__Bacteria;p__Bacteroidota;c__Bacteroidia;o__Bacteroidales;f__Bacteroidaceae;g__Bacteroides;s__Bacteroides fragilis_A	98.22	0.86	GCF_002849695.1	95	d__Bacteria;p__Bacteroidota;c__Bacteroidia;o__Bacteroidales;f__Bacteroidaceae;g__Bacteroides;s__Bacteroides fragilis_A	98.22	0.86	d__Bacteria;p__Bacteroidota;c__Bacteroidia;o__Bacteroidales;f__Bacteroidaceae;g__Bacteroides;s__	taxonomic classification defined by topology and ANI	topological placement and ANI have congruent species assignments	GCA_900765805.1, s__Bacteroides sp900765805, 95.0, 87.78, 0.66; GCF_000025985.1, s__Bacteroides fragilis, 95.0, 87.53, 0.82; GCF_000154205.1, s__Bacteroides uniformis, 95.0, 81.74, 0.19; GCF_000614125.1, s__Bacteroides rodentium, 95.0, 80.43, 0.2; GCF_004793475.1, s__Bacteroides sp002491635, 95.0, 79.58, 0.18; GCF_000195635.1, s__Bacteroides fluxus, 95.0, 79.28, 0.17; GCF_000613465.1, s__Bacteroi…	23.21	11	N/A	N/A
		2S_BMD.34	16.67	0	d__Bacteria;p__Proteobacteria;c__Gammaproteobacteria;o__Enterobacterales;f__Enterobacteriaceae;g__Escherichia;s__Escherichia coli_D	GCF_000026325.1	96.9551	d__Bacteria;p__Proteobacteria;c__Gammaproteobacteria;o__Enterobacterales;f__Enterobacteriaceae;g__Escherichia;s__Escherichia coli_D	98.08	0.97	GCF_000026325.1	96.9551	d__Bacteria;p__Proteobacteria;c__Gammaproteobacteria;o__Enterobacterales;f__Enterobacteriaceae;g__Escherichia;s__Escherichia coli_D	98.08	0.97	d__Bacteria;p__Proteobacteria;c__Gammaproteobacteria;o__Enterobacterales;f__Enterobacteriaceae;g__Escherichia;s__	taxonomic classification defined by topology and ANI	topological placement and ANI have congruent species assignments	GCF_002950215.1, s__Escherichia flexneri, 97.0028, 97.99, 0.94; GCF_002949675.1, s__Escherichia dysenteriae, 97.0028, 97.66, 0.89; GCF_003697165.2, s__Escherichia coli, 96.8144, 97.5, 0.95; GCA_003018335.1, s__Escherichia coli_C, 96.1333, 96.64, 0.97; GCF_002965065.1, s__Escherichia sp002965065, 95.0, 94.58, 0.82; GCF_000208585.1, s__Escherichia sp000208585, 95.0, 92.88, 0.91; GCF_004211955.1, s_…	23.05	11	N/A	N/A
		2S_BMD.36	32.92	0	d__Bacteria;p__Firmicutes_A;c__Clostridia;o__Lachnospirales;f__Lachnospiraceae;g__Mediterraneibacter;s__Mediterraneibacter sp002161355	GCF_002161355.1	95	d__Bacteria;p__Firmicutes_A;c__Clostridia;o__Lachnospirales;f__Lachnospiraceae;g__Mediterraneibacter;s__Mediterraneibacter sp002161355	97.97	0.89	GCF_002161355.1	95	d__Bacteria;p__Firmicutes_A;c__Clostridia;o__Lachnospirales;f__Lachnospiraceae;g__Mediterraneibacter;s__Mediterraneibacter sp002161355	97.97	0.89	d__Bacteria;p__Firmicutes_A;c__Clostridia;o__Lachnospirales;f__Lachnospiraceae;g__Mediterraneibacter;s__	taxonomic classification defined by topology and ANI	topological placement and ANI have congruent species assignments	GCA_900555215.1, s__Mediterraneibacter sp900555215, 95.0, 85.43, 0.5; GCF_900751785.1, s__Mediterraneibacter sp900751785, 95.0, 78.93, 0.37; GCF_900761655.1, s__Mediterraneibacter sp900761655, 95.0, 78.92, 0.31; GCA_002314255.1, s__Mediterraneibacter sp002314255, 95.0, 78.85, 0.36; GCF_002159505.1, s__Mediterraneibacter sp002159505, 95.0, 78.64, 0.41; GCF_002160525.1, s__Mediterraneibacter sp0021…	30.65	11	N/A	N/A
		2S_BMD.37	26.31	4.68	d__Bacteria;p__Firmicutes;c__Bacilli;o__Lactobacillales;f__Enterococcaceae;g__Enterococcus_B;s__Enterococcus_B durans	GCF_001544215.1	95	d__Bacteria;p__Firmicutes;c__Bacilli;o__Lactobacillales;f__Enterococcaceae;g__Enterococcus_B;s__Enterococcus_B durans	95.41	0.71	GCF_001544215.1	95	d__Bacteria;p__Firmicutes;c__Bacilli;o__Lactobacillales;f__Enterococcaceae;g__Enterococcus_B;s__Enterococcus_B durans	95.41	0.71	d__Bacteria;p__Firmicutes;c__Bacilli;o__Lactobacillales;f__Enterococcaceae;g__Enterococcus_B;s__	taxonomic classification defined by topology and ANI	topological placement and ANI have congruent species assignments	GCF_001544255.1, s__Enterococcus_B faecium, 95.0, 83.1, 0.45; GCF_009735405.1, s__Enterococcus_B lactis, 95.0, 82.29, 0.45; GCF_000271405.2, s__Enterococcus_B hirae, 95.0, 81.81, 0.45; GCF_011038845.1, s__Enterococcus_B sp011038845, 95.0, 80.94, 0.42; GCF_007990225.1, s__Enterococcus_B villorum, 95.0, 80.84, 0.44; GCF_002947535.1, s__Enterococcus_B mundtii_B, 95.0, 80.07, 0.37; GCF_002813755.1, s…	23.51	11	N/A	N/A
		2S_BMD.38	46.92	0	d__Bacteria;p__Firmicutes_A;c__Clostridia;o__Oscillospirales;f__Ruminococcaceae;g__Gemmiger;s__	N/A	N/A	N/A	N/A	N/A	GCA_003343905.1	95	d__Bacteria;p__Firmicutes_A;c__Clostridia;o__Oscillospirales;f__Ruminococcaceae;g__Gemmiger;s__Gemmiger variabilis_C	87.48	0.82	d__Bacteria;p__Firmicutes_A;c__Clostridia;o__Oscillospirales;f__Ruminococcaceae;g__Gemmiger;s__	taxonomic classification defined by topology and ANI	N/A	GCA_900545545.1, s__Gemmiger sp900545545, 95.0, 83.43, 0.62; GCF_000157955.1, s__Gemmiger variabilis, 95.0, 82.81, 0.71; GCA_900539695.1, s__Gemmiger sp900539695, 95.0, 81.12, 0.6; GCA_002306375.1, s__Gemmiger sp002306375, 95.0, 80.87, 0.52; GCA_004554775.1, s__Gemmiger variabilis_B, 95.0, 80.7, 0.58; GCA_900540775.1, s__Gemmiger sp900540775, 95.0, 80.57, 0.57; GCF_900167555.1, s__Gemmiger formic…	38.93	11	0.991784	Genome not assigned to closest species as it falls outside its pre-defined ANI radius
		2S_BMD.4	5.52	0	d__Bacteria;p__Actinobacteriota;c__Actinomycetia;o__Mycobacteriales;f__Mycobacteriaceae;g__Corynebacterium;s__Corynebacterium xerosis	GCF_001552415.1	95	d__Bacteria;p__Actinobacteriota;c__Actinomycetia;o__Mycobacteriales;f__Mycobacteriaceae;g__Corynebacterium;s__Corynebacterium xerosis	99.12	1	GCF_001552415.1	95	d__Bacteria;p__Actinobacteriota;c__Actinomycetia;o__Mycobacteriales;f__Mycobacteriaceae;g__Corynebacterium;s__Corynebacterium xerosis	99.12	1	d__Bacteria;p__Actinobacteriota;c__Actinomycetia;o__Mycobacteriales;f__Mycobacteriaceae;g__Corynebacterium;s__	taxonomic classification defined by topology and ANI	topological placement and ANI have congruent species assignments	GCA_012837295.1, s__Corynebacterium sp012837295, 95.0, 90.66, 0.85; GCF_001056295.1, s__Corynebacterium halotolerans_A, 95.0, 87.95, 0.93; GCF_000758965.1, s__Corynebacterium freneyi, 95.0, 87.53, 0.93; GCA_012838715.1, s__Corynebacterium sp012838715, 95.0, 84.51, 0.7; GCF_001941505.1, s__Corynebacterium sphenisci, 95.0, 80.35, 0.7; GCF_900519355.1, s__Corynebacterium lactis_A, 95.0, 80.08, 0.53;…	14.12	11	N/A	N/A
		2S_BMD.40	37.43	0	d__Bacteria;p__Firmicutes;c__Bacilli;o__Lactobacillales;f__Enterococcaceae;g__Enterococcus;s__Enterococcus faecalis	GCF_000392875.1	95	d__Bacteria;p__Firmicutes;c__Bacilli;o__Lactobacillales;f__Enterococcaceae;g__Enterococcus;s__Enterococcus faecalis	98.78	0.95	GCF_000392875.1	95	d__Bacteria;p__Firmicutes;c__Bacilli;o__Lactobacillales;f__Enterococcaceae;g__Enterococcus;s__Enterococcus faecalis	98.78	0.95	d__Bacteria;p__Firmicutes;c__Bacilli;o__Lactobacillales;f__Enterococcaceae;g__Enterococcus;s__	taxonomic classification defined by topology and ANI	topological placement and ANI have congruent species assignments	GCF_002148425.1, s__Enterococcus sp002148425, 95.0, 78.46, 0.3; GCF_002140715.1, s__Enterococcus sp002140715, 95.0, 78.44, 0.27; GCA_001465345.1, s__Enterococcus rotai, 95.0, 78.17, 0.29; GCF_001730285.1, s__Enterococcus ureasiticus, 95.0, 78.06, 0.27; GCF_001730305.1, s__Enterococcus termitis, 95.0, 78.01, 0.26; GCF_001730295.1, s__Enterococcus plantarum, 95.0, 78.0, 0.28; GCF_001730365.1, s__En…	33.35	11	N/A	N/A
		2S_BMD.42	92.32	26.81	d__Bacteria;p__Firmicutes_A;c__Clostridia;o__Lachnospirales;f__Lachnospiraceae;g__Blautia_A;s__	N/A	N/A	N/A	N/A	N/A	N/A	N/A	N/A	N/A	N/A	d__Bacteria;p__Firmicutes_A;c__Clostridia;o__Lachnospirales;f__Lachnospiraceae;g__Blautia_A;s__	ANI	N/A	GCF_013302405.1, s__Blautia_A caecimuris, 95.0, 78.54, 0.33; GCA_900541985.1, s__Blautia_A sp900541985, 95.0, 78.35, 0.31; GCA_900551465.1, s__Blautia_A sp900551465, 95.0, 78.35, 0.33; GCA_900553515.1, s__Blautia_A sp900553515, 95.0, 77.97, 0.29; GCF_900751995.1, s__Blautia_A sp900751995, 95.0, 77.86, 0.17; GCF_003461245.1, s__Blautia_A sp000436615, 95.0, 77.85, 0.16; GCF_009883055.1, s__Blautia_…	65.1	11	0.954306	Genome has more than 23.3% of markers with multiple hits
		2S_BMD.43	28.07	0	d__Bacteria;p__Firmicutes_C;c__Negativicutes;o__Selenomonadales;f__Selenomonadaceae;g__Megamonas;s__Megamonas funiformis	GCF_010669225.1	95	d__Bacteria;p__Firmicutes_C;c__Negativicutes;o__Selenomonadales;f__Selenomonadaceae;g__Megamonas;s__Megamonas funiformis	98.12	0.96	GCF_010669225.1	95	d__Bacteria;p__Firmicutes_C;c__Negativicutes;o__Selenomonadales;f__Selenomonadaceae;g__Megamonas;s__Megamonas funiformis	98.12	0.96	d__Bacteria;p__Firmicutes_C;c__Negativicutes;o__Selenomonadales;f__Selenomonadaceae;g__Megamonas;s__	taxonomic classification defined by topology and ANI	topological placement and ANI have congruent species assignments	GCA_900556715.1, s__Megamonas sp900556715, 95.0, 92.51, 0.6; GCF_900187035.1, s__Megamonas hypermegale, 95.0, 80.92, 0.73; GCA_002314325.1, s__Megamonas hypermegale_A, 95.0, 78.91, 0.3; GCA_900554895.1, s__Megamonas sp900554895, 95.0, 78.23, 0.27	29.66	11	N/A	N/A
		2S_BMD.45	81.45	0.32	d__Bacteria;p__Firmicutes_A;c__Clostridia;o__Lachnospirales;f__Lachnospiraceae;g__CHKCI001;s__	N/A	N/A	N/A	N/A	N/A	GCF_900045905.1	95	d__Bacteria;p__Firmicutes_A;c__Clostridia;o__Lachnospirales;f__Lachnospiraceae;g__CHKCI001;s__CHKCI001 sp900045905	88.91	0.91	d__Bacteria;p__Firmicutes_A;c__Clostridia;o__Lachnospirales;f__Lachnospiraceae;g__;s__	taxonomic classification defined by topology and ANI	N/A	N/A	60.06	11	0.986312	Genome not assigned to closest species as it falls outside its pre-defined ANI radius
		2S_BMD.46	83.2	0.44	d__Bacteria;p__Actinobacteriota;c__Actinomycetia;o__Mycobacteriales;f__Mycobacteriaceae;g__Corynebacterium;s__Corynebacterium stationis	GCF_001941345.1	95	d__Bacteria;p__Actinobacteriota;c__Actinomycetia;o__Mycobacteriales;f__Mycobacteriaceae;g__Corynebacterium;s__Corynebacterium stationis	98.18	0.97	GCF_001941345.1	95	d__Bacteria;p__Actinobacteriota;c__Actinomycetia;o__Mycobacteriales;f__Mycobacteriaceae;g__Corynebacterium;s__Corynebacterium stationis	98.18	0.97	d__Bacteria;p__Actinobacteriota;c__Actinomycetia;o__Mycobacteriales;f__Mycobacteriaceae;g__Corynebacterium;s__	taxonomic classification defined by topology and ANI	topological placement and ANI have congruent species assignments	GCF_002967075.1, s__Corynebacterium sp002967075, 95.0, 95.27, 0.98; GCF_001941425.1, s__Corynebacterium ammoniagenes, 95.0, 82.73, 0.81; GCF_000550785.1, s__Corynebacterium casei, 95.0, 82.69, 0.78; GCF_000011325.1, s__Corynebacterium glutamicum, 95.0, 78.69, 0.17; GCF_000980815.1, s__Corynebacterium camporealensis, 95.0, 78.36, 0.3; GCF_000344785.1, s__Corynebacterium callunae, 95.0, 78.35, 0.17…	85.33	11	N/A	N/A
		2S_BMD.5	77.59	32.76	d__Bacteria;p__Firmicutes;c__Bacilli;o__Lactobacillales;f__Enterococcaceae;g__Enterococcus_A;s__Enterococcus_A avium	GCF_000406965.1	95	d__Bacteria;p__Firmicutes;c__Bacilli;o__Lactobacillales;f__Enterococcaceae;g__Enterococcus_A;s__Enterococcus_A avium	99.01	0.65	GCF_000406965.1	95	d__Bacteria;p__Firmicutes;c__Bacilli;o__Lactobacillales;f__Enterococcaceae;g__Enterococcus_A;s__Enterococcus_A avium	99.01	0.65	d__Bacteria;p__Firmicutes;c__Bacilli;o__Lactobacillales;f__Enterococcaceae;g__Enterococcus_A;s__	taxonomic classification defined by topology and ANI	topological placement and ANI have congruent species assignments	GCF_000407185.1, s__Enterococcus_A malodoratus, 95.0, 81.09, 0.42; GCF_002140655.1, s__Enterococcus_A sp002140655, 95.0, 80.99, 0.4; GCF_001886185.1, s__Enterococcus_A raffinosus, 95.0, 80.88, 0.46; GCF_000407545.1, s__Enterococcus_A gilvus, 95.0, 80.67, 0.36; GCF_005405365.1, s__Enterococcus_A xiangfangensis, 95.0, 80.55, 0.43; GCF_001544295.1, s__Enterococcus_A pseudoavium, 95.0, 80.48, 0.49; G…	39.61	11	N/A	Genome has more than 36.7% of markers with multiple hits
		2S_BMD.7	59.76	0	d__Bacteria;p__Firmicutes;c__Bacilli;o__Lactobacillales;f__Lactobacillaceae;g__Limosilactobacillus;s__Limosilactobacillus reuteri_E	GCF_013694365.1	95	d__Bacteria;p__Firmicutes;c__Bacilli;o__Lactobacillales;f__Lactobacillaceae;g__Limosilactobacillus;s__Limosilactobacillus reuteri_E	97.4	0.87	GCF_013694365.1	95	d__Bacteria;p__Firmicutes;c__Bacilli;o__Lactobacillales;f__Lactobacillaceae;g__Limosilactobacillus;s__Limosilactobacillus reuteri_E	97.4	0.87	d__Bacteria;p__Firmicutes;c__Bacilli;o__Lactobacillales;f__Lactobacillaceae;g__Limosilactobacillus;s__	taxonomic classification defined by topology and ANI	topological placement and ANI have congruent species assignments	GCF_000016825.1, s__Limosilactobacillus reuteri, 95.0, 96.04, 0.87; GCF_003072625.1, s__Limosilactobacillus reuteri_D, 95.0, 94.18, 0.86; GCF_014145615.1, s__Limosilactobacillus sp014145615, 95.0, 93.03, 0.87; GCF_014145545.1, s__Limosilactobacillus sp014145545, 95.0, 90.49, 0.8; GCF_014635905.1, s__Limosilactobacillus caviae, 95.0, 83.31, 0.75; GCF_009663775.1, s__Limosilactobacillus sp009663775…	59.58	11	N/A	N/A
		2S_BMD.8	25.86	0	d__Bacteria;p__Firmicutes_A;c__Clostridia;o__Lachnospirales;f__Lachnospiraceae;g__Merdimonas;s__Merdimonas faecis	GCF_001754075.1	95	d__Bacteria;p__Firmicutes_A;c__Clostridia;o__Lachnospirales;f__Lachnospiraceae;g__Merdimonas;s__Merdimonas faecis	98.79	0.85	GCF_001754075.1	95	d__Bacteria;p__Firmicutes_A;c__Clostridia;o__Lachnospirales;f__Lachnospiraceae;g__Merdimonas;s__Merdimonas faecis	98.79	0.85	d__Bacteria;p__Firmicutes_A;c__Clostridia;o__Lachnospirales;f__Lachnospiraceae;g__Merdimonas;s__	taxonomic classification defined by topology and ANI	topological placement and ANI have congruent species assignments	GCA_900553355.1, s__Merdimonas sp900553355, 95.0, 81.38, 0.64	23.55	11	N/A	N/A
		2S_BMD.9	81.59	0	d__Bacteria;p__Firmicutes_A;c__Clostridia;o__Lachnospirales;f__Lachnospiraceae;g__Blautia;s__Blautia sp002161285	GCF_002161285.1	95	d__Bacteria;p__Firmicutes_A;c__Clostridia;o__Lachnospirales;f__Lachnospiraceae;g__Blautia;s__Blautia sp002161285	98.77	0.93	GCF_002161285.1	95	d__Bacteria;p__Firmicutes_A;c__Clostridia;o__Lachnospirales;f__Lachnospiraceae;g__Blautia;s__Blautia sp002161285	98.77	0.93	d__Bacteria;p__Firmicutes_A;c__Clostridia;o__Lachnospirales;f__Lachnospiraceae;g__Blautia;s__	taxonomic classification defined by topology and ANI	topological placement and ANI have congruent species assignments	GCA_900543715.1, s__Blautia sp900543715, 95.0, 90.88, 0.77; GCA_900765525.1, s__Blautia sp900765525, 95.0, 78.74, 0.34; GCF_013304445.1, s__Blautia sp900541955, 95.0, 78.11, 0.29; GCA_900556555.1, s__Blautia sp900556555, 95.0, 77.97, 0.19; GCF_902363515.1, s__Blautia sp000432195, 95.0, 77.9, 0.28; GCF_003287895.1, s__Blautia sp003287895, 95.0, 77.78, 0.27; GCF_002222595.2, s__Blautia hansenii, 95…	69.82	11	N/A	N/A
		2S_BMD_bayt.10	98.73	1.29	d__Bacteria;p__Firmicutes_A;c__Clostridia;o__Lachnospirales;f__Lachnospiraceae;g__CHKCI001;s__	N/A	N/A	N/A	N/A	N/A	GCF_900045905.1	95	d__Bacteria;p__Firmicutes_A;c__Clostridia;o__Lachnospirales;f__Lachnospiraceae;g__CHKCI001;s__CHKCI001 sp900045905	89.39	0.83	d__Bacteria;p__Firmicutes_A;c__Clostridia;o__Lachnospirales;f__Lachnospiraceae;g__;s__	taxonomic classification defined by topology and ANI	N/A	N/A	90.45	11	0.98682	Genome not assigned to closest species as it falls outside its pre-defined ANI radius
		2S_BMD_bayt.11	58.37	0	d__Bacteria;p__Firmicutes_A;c__Clostridia;o__Lachnospirales;f__Lachnospiraceae;g__Ruminococcus_G;s__	N/A	N/A	N/A	N/A	N/A	GCF_000425525.1	95	d__Bacteria;p__Firmicutes_A;c__Clostridia;o__Lachnospirales;f__Lachnospiraceae;g__Ruminococcus_G;s__Ruminococcus_G gauvreauii	77.38	0.22	d__Bacteria;p__Firmicutes_A;c__Clostridia;o__Lachnospirales;f__Lachnospiraceae;g__;s__	taxonomic classification defined by topology and ANI	N/A	N/A	49.32	11	0.932499	N/A
		2S_BMD_bayt.12	60.16	0.04	d__Bacteria;p__Actinobacteriota;c__Actinomycetia;o__Mycobacteriales;f__Mycobacteriaceae;g__Corynebacterium;s__Corynebacterium stationis	GCF_001941345.1	95	d__Bacteria;p__Actinobacteriota;c__Actinomycetia;o__Mycobacteriales;f__Mycobacteriaceae;g__Corynebacterium;s__Corynebacterium stationis	98.19	0.98	GCF_001941345.1	95	d__Bacteria;p__Actinobacteriota;c__Actinomycetia;o__Mycobacteriales;f__Mycobacteriaceae;g__Corynebacterium;s__Corynebacterium stationis	98.19	0.98	d__Bacteria;p__Actinobacteriota;c__Actinomycetia;o__Mycobacteriales;f__Mycobacteriaceae;g__Corynebacterium;s__	taxonomic classification defined by topology and ANI	topological placement and ANI have congruent species assignments	GCF_002967075.1, s__Corynebacterium sp002967075, 95.0, 95.37, 0.98; GCF_000550785.1, s__Corynebacterium casei, 95.0, 82.67, 0.81; GCF_001941425.1, s__Corynebacterium ammoniagenes, 95.0, 82.49, 0.84; GCF_002355155.1, s__Corynebacterium suranareeae, 95.0, 78.26, 0.14; GCF_001021025.1, s__Corynebacterium epidermidicanis, 95.0, 78.21, 0.09; GCF_000980815.1, s__Corynebacterium camporealensis, 95.0, 78…	66.37	11	N/A	N/A
		2S_BMD_bayt.13	80.73	0	d__Bacteria;p__Verrucomicrobiota;c__Verrucomicrobiae;o__Verrucomicrobiales;f__Akkermansiaceae;g__Akkermansia;s__Akkermansia sp900548895	GCA_900548895.1	95	d__Bacteria;p__Verrucomicrobiota;c__Verrucomicrobiae;o__Verrucomicrobiales;f__Akkermansiaceae;g__Akkermansia;s__Akkermansia sp900548895	98.55	0.87	GCA_900548895.1	95	d__Bacteria;p__Verrucomicrobiota;c__Verrucomicrobiae;o__Verrucomicrobiales;f__Akkermansiaceae;g__Akkermansia;s__Akkermansia sp900548895	98.55	0.87	d__Bacteria;p__Verrucomicrobiota;c__Verrucomicrobiae;o__Verrucomicrobiales;f__Akkermansiaceae;g__Akkermansia;s__	taxonomic classification defined by topology and ANI	topological placement and ANI have congruent species assignments	GCA_004557455.1, s__Akkermansia muciniphila_D, 95.0, 78.65, 0.28; GCA_900766865.1, s__Akkermansia sp900766865, 95.0, 78.13, 0.19; GCA_002358905.1, s__Akkermansia sp002358905, 95.0, 77.94, 0.2; GCF_001683795.1, s__Akkermansia glycaniphila, 95.0, 77.87, 0.15; GCF_002885095.1, s__Akkermansia muciniphila_B, 95.0, 76.97, 0.11; GCF_900184965.1, s__Akkermansia muciniphila_A, 95.0, 76.94, 0.08; GCF_00416…	80.42	11	N/A	N/A
		2S_BMD_bayt.14	70.85	12.07	d__Bacteria;p__Firmicutes_A;c__Clostridia;o__Lachnospirales;f__Lachnospiraceae;g__Mediterraneibacter;s__Mediterraneibacter sp900751785	GCF_900751785.1	95	d__Bacteria;p__Firmicutes_A;c__Clostridia;o__Lachnospirales;f__Lachnospiraceae;g__Mediterraneibacter;s__Mediterraneibacter sp900751785	97.1	0.71	GCF_900751785.1	95	d__Bacteria;p__Firmicutes_A;c__Clostridia;o__Lachnospirales;f__Lachnospiraceae;g__Mediterraneibacter;s__Mediterraneibacter sp900751785	97.1	0.71	d__Bacteria;p__Firmicutes_A;c__Clostridia;o__Lachnospirales;f__Lachnospiraceae;g__Mediterraneibacter;s__	taxonomic classification defined by topology and ANI	topological placement and ANI have congruent species assignments	GCF_002161355.1, s__Mediterraneibacter sp002161355, 95.0, 85.76, 0.46; GCA_002314255.1, s__Mediterraneibacter sp002314255, 95.0, 83.54, 0.58; GCA_900555215.1, s__Mediterraneibacter sp900555215, 95.0, 82.28, 0.4; GCF_002160525.1, s__Mediterraneibacter sp002160525, 95.0, 78.68, 0.39; GCF_002159505.1, s__Mediterraneibacter sp002159505, 95.0, 78.42, 0.36; GCF_900761655.1, s__Mediterraneibacter sp9007…	53.15	11	N/A	Genome has more than 10.8% of markers with multiple hits
		2S_BMD_bayt.15	28.43	0	d__Bacteria;p__Campylobacterota;c__Campylobacteria;o__Campylobacterales;f__Helicobacteraceae;g__Helicobacter_D;s__Helicobacter_D pullorum	GCF_008801855.1	95	d__Bacteria;p__Campylobacterota;c__Campylobacteria;o__Campylobacterales;f__Helicobacteraceae;g__Helicobacter_D;s__Helicobacter_D pullorum	98.2	0.96	GCF_008801855.1	95	d__Bacteria;p__Campylobacterota;c__Campylobacteria;o__Campylobacterales;f__Helicobacteraceae;g__Helicobacter_D;s__Helicobacter_D pullorum	98.2	0.96	d__Bacteria;p__Campylobacterota;c__Campylobacteria;o__Campylobacterales;f__Helicobacteraceae;g__Helicobacter_D;s__	taxonomic classification defined by topology and ANI	topological placement and ANI have congruent species assignments	GCF_000162575.1, s__Helicobacter_D canadensis, 95.0, 80.65, 0.73; GCF_003288905.1, s__Helicobacter_D sp003288905, 95.0, 80.43, 0.77; GCF_003670295.1, s__Helicobacter_D burdigaliensis, 95.0, 78.84, 0.47; GCF_000158455.1, s__Helicobacter_D winghamensis, 95.0, 78.57, 0.36; GCF_000687535.1, s__Helicobacter_D rodentium, 95.0, 78.25, 0.43; GCF_003245365.1, s__Helicobacter_D valdiviensis, 95.0, 78.14, 0…	27.54	11	N/A	N/A
		2S_BMD_bayt.16	85.51	8.04	d__Bacteria;p__Firmicutes_A;c__Clostridia;o__Lachnospirales;f__Lachnospiraceae;g__Blautia_A;s__	N/A	N/A	N/A	N/A	N/A	N/A	N/A	N/A	N/A	N/A	d__Bacteria;p__Firmicutes_A;c__Clostridia;o__Lachnospirales;f__Lachnospiraceae;g__Blautia_A;s__	ANI	N/A	GCF_900756405.1, s__Blautia_A sp900756405, 95.0, 78.97, 0.18; GCF_013302405.1, s__Blautia_A caecimuris, 95.0, 78.91, 0.34; GCA_900541985.1, s__Blautia_A sp900541985, 95.0, 78.6, 0.3; GCA_900553515.1, s__Blautia_A sp900553515, 95.0, 78.34, 0.28; GCF_003461245.1, s__Blautia_A sp000436615, 95.0, 78.28, 0.21; GCA_900551465.1, s__Blautia_A sp900551465, 95.0, 78.27, 0.34; GCF_009883055.1, s__Blautia_A …	74.51	11	0.955062	N/A
		2S_BMD_bayt.18	41.89	0.34	d__Bacteria;p__Firmicutes_A;c__Clostridia;o__Oscillospirales;f__Acutalibacteraceae;g__UBA1417;s__UBA1417 sp900552925	GCA_900552925.1	95	d__Bacteria;p__Firmicutes_A;c__Clostridia;o__Oscillospirales;f__Acutalibacteraceae;g__UBA1417;s__UBA1417 sp900552925	97.51	0.65	GCA_900552925.1	95	d__Bacteria;p__Firmicutes_A;c__Clostridia;o__Oscillospirales;f__Acutalibacteraceae;g__UBA1417;s__UBA1417 sp900552925	97.51	0.65	d__Bacteria;p__Firmicutes_A;c__Clostridia;o__Oscillospirales;f__Acutalibacteraceae;g__UBA1417;s__	taxonomic classification defined by topology and ANI	topological placement and ANI have congruent species assignments	GCA_900549945.1, s__UBA1417 sp900549945, 95.0, 88.65, 0.71; GCA_002305575.1, s__UBA1417 sp002305575, 95.0, 83.91, 0.84; GCA_004555625.1, s__UBA1417 bromii_A, 95.0, 83.48, 0.8; GCA_008681155.1, s__UBA1417 sp003531055, 95.0, 79.86, 0.6	49.02	11	N/A	N/A
		2S_BMD_bayt.19	64.9	0.68	d__Bacteria;p__Firmicutes_A;c__Clostridia;o__Oscillospirales;f__Ruminococcaceae;g__Gemmiger;s__	N/A	N/A	N/A	N/A	N/A	GCA_003343905.1	95	d__Bacteria;p__Firmicutes_A;c__Clostridia;o__Oscillospirales;f__Ruminococcaceae;g__Gemmiger;s__Gemmiger variabilis_C	86.5	0.66	d__Bacteria;p__Firmicutes_A;c__Clostridia;o__Oscillospirales;f__Ruminococcaceae;g__Gemmiger;s__	taxonomic classification defined by topology and ANI	N/A	GCA_900545545.1, s__Gemmiger sp900545545, 95.0, 82.79, 0.51; GCF_000157955.1, s__Gemmiger variabilis, 95.0, 82.55, 0.55; GCA_900539695.1, s__Gemmiger sp900539695, 95.0, 81.04, 0.47; GCA_002306375.1, s__Gemmiger sp002306375, 95.0, 80.84, 0.43; GCA_004554775.1, s__Gemmiger variabilis_B, 95.0, 80.81, 0.48; GCA_004561545.1, s__Gemmiger sp004561545, 95.0, 80.73, 0.28; GCF_900167555.1, s__Gemmiger form…	62.1	11	0.993341	Genome not assigned to closest species as it falls outside its pre-defined ANI radius
		2S_BMD_bayt.20	23.57	0	d__Bacteria;p__Bacteroidota;c__Bacteroidia;o__Bacteroidales;f__Bacteroidaceae;g__Bacteroides;s__Bacteroides togonis	GCF_900130135.1	95	d__Bacteria;p__Bacteroidota;c__Bacteroidia;o__Bacteroidales;f__Bacteroidaceae;g__Bacteroides;s__Bacteroides togonis	96.95	0.77	GCF_900130135.1	95	d__Bacteria;p__Bacteroidota;c__Bacteroidia;o__Bacteroidales;f__Bacteroidaceae;g__Bacteroides;s__Bacteroides togonis	96.95	0.77	d__Bacteria;p__Bacteroidota;c__Bacteroidia;o__Bacteroidales;f__Bacteroidaceae;g__Bacteroides;s__	taxonomic classification defined by topology and ANI	topological placement and ANI have congruent species assignments	GCF_900128475.1, s__Bacteroides massiliensis_A, 95.0, 85.59, 0.6; GCF_900108345.1, s__Bacteroides ndongoniae, 95.0, 83.13, 0.37; GCA_900553815.1, s__Bacteroides sp900553815, 95.0, 80.06, 0.21; GCF_000155815.1, s__Bacteroides eggerthii, 95.0, 79.89, 0.21; GCF_010500955.1, s__Bacteroides sp010500955, 95.0, 79.88, 0.07; GCF_000614125.1, s__Bacteroides rodentium, 95.0, 79.83, 0.27; GCF_900129655.1, s…	33.77	11	N/A	N/A
		2S_BMD_bayt.21	44.83	0	d__Bacteria;p__Firmicutes;c__Bacilli;o__Lactobacillales;f__Lactobacillaceae;g__Lactobacillus;s__Lactobacillus crispatus	GCF_002088015.1	95	d__Bacteria;p__Firmicutes;c__Bacilli;o__Lactobacillales;f__Lactobacillaceae;g__Lactobacillus;s__Lactobacillus crispatus	98.49	0.87	GCF_002088015.1	95	d__Bacteria;p__Firmicutes;c__Bacilli;o__Lactobacillales;f__Lactobacillaceae;g__Lactobacillus;s__Lactobacillus crispatus	98.49	0.87	d__Bacteria;p__Firmicutes;c__Bacilli;o__Lactobacillales;f__Lactobacillaceae;g__Lactobacillus;s__	taxonomic classification defined by topology and ANI	topological placement and ANI have congruent species assignments	GCF_000614735.1, s__Lactobacillus gallinarum, 95.0, 82.57, 0.61; GCF_000615285.1, s__Lactobacillus kitasatonis, 95.0, 82.29, 0.54; GCF_001591845.1, s__Lactobacillus acidophilus, 95.0, 82.28, 0.55; GCF_002706375.1, s__Lactobacillus amylovorus, 95.0, 82.08, 0.58; GCF_000160855.1, s__Lactobacillus helveticus, 95.0, 81.83, 0.55; GCF_900103655.1, s__Lactobacillus kefiranofaciens, 95.0, 81.47, 0.59; GC…	41.85	11	N/A	N/A
		2S_BMD_bayt.22	52.68	0	d__Bacteria;p__Firmicutes_A;c__Clostridia;o__Oscillospirales;f__Ruminococcaceae;g__Gemmiger;s__	N/A	N/A	N/A	N/A	N/A	GCA_900548355.1	95	d__Bacteria;p__Firmicutes_A;c__Clostridia;o__Oscillospirales;f__Ruminococcaceae;g__Gemmiger;s__Gemmiger sp900548355	80.58	0.62	d__Bacteria;p__Firmicutes_A;c__Clostridia;o__Oscillospirales;f__Ruminococcaceae;g__Gemmiger;s__	taxonomic classification defined by topology and ANI	N/A	GCA_002306375.1, s__Gemmiger sp002306375, 95.0, 81.8, 0.55; GCA_003343905.1, s__Gemmiger variabilis_C, 95.0, 79.8, 0.5; GCA_900540775.1, s__Gemmiger sp900540775, 95.0, 79.47, 0.44; GCF_900167555.1, s__Gemmiger formicilis, 95.0, 79.4, 0.46; GCA_004561545.1, s__Gemmiger sp004561545, 95.0, 79.37, 0.34; GCA_004554775.1, s__Gemmiger variabilis_B, 95.0, 79.18, 0.48; GCA_900539695.1, s__Gemmiger sp90053…	37.82	11	0.984362	N/A
		2S_BMD_bayt.23	60.34	0	d__Bacteria;p__Bacteroidota;c__Bacteroidia;o__Bacteroidales;f__Bacteroidaceae;g__Bacteroides;s__Bacteroides togonis	GCF_900130135.1	95	d__Bacteria;p__Bacteroidota;c__Bacteroidia;o__Bacteroidales;f__Bacteroidaceae;g__Bacteroides;s__Bacteroides togonis	96.99	0.88	GCF_900130135.1	95	d__Bacteria;p__Bacteroidota;c__Bacteroidia;o__Bacteroidales;f__Bacteroidaceae;g__Bacteroides;s__Bacteroides togonis	96.99	0.88	d__Bacteria;p__Bacteroidota;c__Bacteroidia;o__Bacteroidales;f__Bacteroidaceae;g__Bacteroides;s__	taxonomic classification defined by topology and ANI	topological placement and ANI have congruent species assignments	GCF_900128475.1, s__Bacteroides massiliensis_A, 95.0, 86.67, 0.75; GCF_900108345.1, s__Bacteroides ndongoniae, 95.0, 81.19, 0.47; GCA_900553815.1, s__Bacteroides sp900553815, 95.0, 79.96, 0.36; GCA_000210075.1, s__Bacteroides xylanisolvens, 95.0, 78.62, 0.14; GCF_000374365.1, s__Bacteroides gallinarum, 95.0, 78.57, 0.26; GCF_003438615.1, s__Bacteroides sp003545565, 95.0, 78.56, 0.27; GCF_00299843…	55.21	11	N/A	N/A
		2S_BMD_bayt.25	75	0.63	d__Bacteria;p__Firmicutes_C;c__Negativicutes;o__Selenomonadales;f__Selenomonadaceae;g__Megamonas;s__Megamonas funiformis	GCF_010669225.1	95	d__Bacteria;p__Firmicutes_C;c__Negativicutes;o__Selenomonadales;f__Selenomonadaceae;g__Megamonas;s__Megamonas funiformis	97.53	0.87	GCF_010669225.1	95	d__Bacteria;p__Firmicutes_C;c__Negativicutes;o__Selenomonadales;f__Selenomonadaceae;g__Megamonas;s__Megamonas funiformis	97.53	0.87	d__Bacteria;p__Firmicutes_C;c__Negativicutes;o__Selenomonadales;f__Selenomonadaceae;g__Megamonas;s__	taxonomic classification defined by topology and ANI	topological placement and ANI have congruent species assignments	GCA_900556715.1, s__Megamonas sp900556715, 95.0, 92.63, 0.7; GCF_900187035.1, s__Megamonas hypermegale, 95.0, 81.37, 0.61; GCA_002314325.1, s__Megamonas hypermegale_A, 95.0, 78.95, 0.24; GCA_900554895.1, s__Megamonas sp900554895, 95.0, 78.02, 0.26	58.65	11	N/A	N/A
		2S_BMD_bayt.26	98.39	0.9	d__Bacteria;p__Actinobacteriota;c__Coriobacteriia;o__Coriobacteriales;f__Coriobacteriaceae;g__Enorma;s__Enorma massiliensis	GCF_000311845.1	95	d__Bacteria;p__Actinobacteriota;c__Coriobacteriia;o__Coriobacteriales;f__Coriobacteriaceae;g__Enorma;s__Enorma massiliensis	97.23	0.87	GCF_000311845.1	95	d__Bacteria;p__Actinobacteriota;c__Coriobacteriia;o__Coriobacteriales;f__Coriobacteriaceae;g__Enorma;s__Enorma massiliensis	97.23	0.87	d__Bacteria;p__Actinobacteriota;c__Coriobacteriia;o__Coriobacteriales;f__Coriobacteriaceae;g__Enorma;s__	taxonomic classification defined by topology and ANI	topological placement and ANI have congruent species assignments	GCF_902150035.1, s__Enorma burkinafasonensis, 95.0, 82.03, 0.53; GCA_900538305.1, s__Enorma sp900538305, 95.0, 82.01, 0.55; GCF_000321165.1, s__Enorma timonensis, 95.0, 81.77, 0.52; GCA_900751795.1, s__Enorma sp900751795, 95.0, 81.71, 0.51; GCF_900186505.1, s__Enorma phocaeensis, 95.0, 81.7, 0.5	94.52	11	N/A	N/A
		2S_BMD_bayt.27	38.21	1.34	d__Bacteria;p__Firmicutes_A;c__Clostridia;o__Oscillospirales;f__Ruminococcaceae;g__Negativibacillus;s__Negativibacillus sp900547455	GCA_900547455.1	95	d__Bacteria;p__Firmicutes_A;c__Clostridia;o__Oscillospirales;f__Ruminococcaceae;g__Negativibacillus;s__Negativibacillus sp900547455	98.34	0.95	GCA_900547455.1	95	d__Bacteria;p__Firmicutes_A;c__Clostridia;o__Oscillospirales;f__Ruminococcaceae;g__Negativibacillus;s__Negativibacillus sp900547455	98.34	0.95	d__Bacteria;p__Firmicutes_A;c__Clostridia;o__Oscillospirales;f__Ruminococcaceae;g__Negativibacillus;s__	taxonomic classification defined by topology and ANI	topological placement and ANI have congruent species assignments	GCA_000435195.1, s__Negativibacillus sp000435195, 95.0, 80.4, 0.65; GCA_900547015.1, s__Negativibacillus sp900547015, 95.0, 79.55, 0.46; GCF_900148495.1, s__Negativibacillus massiliensis, 95.0, 79.07, 0.36	28.11	11	N/A	N/A
		2S_BMD_bayt.28	80.31	3.04	d__Bacteria;p__Firmicutes_A;c__Clostridia;o__Lachnospirales;f__Lachnospiraceae;g__Merdimonas;s__Merdimonas faecis	GCF_001754075.1	95	d__Bacteria;p__Firmicutes_A;c__Clostridia;o__Lachnospirales;f__Lachnospiraceae;g__Merdimonas;s__Merdimonas faecis	98.64	0.87	GCF_001754075.1	95	d__Bacteria;p__Firmicutes_A;c__Clostridia;o__Lachnospirales;f__Lachnospiraceae;g__Merdimonas;s__Merdimonas faecis	98.64	0.87	d__Bacteria;p__Firmicutes_A;c__Clostridia;o__Lachnospirales;f__Lachnospiraceae;g__Merdimonas;s__	taxonomic classification defined by topology and ANI	topological placement and ANI have congruent species assignments	GCA_900553355.1, s__Merdimonas sp900553355, 95.0, 81.71, 0.62	63.27	11	N/A	N/A
		2S_BMD_bayt.29	21.43	0	d__Bacteria;p__Firmicutes_A;c__Clostridia;o__Oscillospirales;f__Ruminococcaceae;g__Faecalibacterium;s__	N/A	N/A	N/A	N/A	N/A	GCF_002160915.1	95	d__Bacteria;p__Firmicutes_A;c__Clostridia;o__Oscillospirales;f__Ruminococcaceae;g__Faecalibacterium;s__Faecalibacterium sp002160915	85.95	0.79	d__Bacteria;p__Firmicutes_A;c__Clostridia;o__Oscillospirales;f__Ruminococcaceae;g__Faecalibacterium;s__	taxonomic classification defined by topology and ANI	N/A	GCF_002160895.1, s__Faecalibacterium sp002160895, 95.0, 84.56, 0.77; GCA_900539945.1, s__Faecalibacterium sp900539945, 95.0, 80.57, 0.49; GCA_900772565.1, s__Faecalibacterium sp900772565, 95.0, 80.11, 0.49; GCF_002550035.1, s__Faecalibacterium prausnitzii_E, 95.0, 80.04, 0.52; GCF_002549775.1, s__Faecalibacterium prausnitzii_F, 95.0, 80.02, 0.52; GCA_900758465.1, s__Faecalibacterium sp900758465, …	23.65	11	0.99299	Genome not assigned to closest species as it falls outside its pre-defined ANI radius
		2S_BMD_bayt.3	38.96	8.93	d__Bacteria;p__Firmicutes_A;c__Clostridia;o__Oscillospirales;f__Ruminococcaceae;g__Faecalibacterium;s__	N/A	N/A	N/A	N/A	N/A	N/A	N/A	N/A	N/A	N/A	d__Bacteria;p__Firmicutes_A;c__Clostridia;o__Oscillospirales;f__Ruminococcaceae;g__Faecalibacterium;s__	ANI	N/A	GCF_002160915.1, s__Faecalibacterium sp002160915, 95.0, 85.33, 0.55; GCF_002160895.1, s__Faecalibacterium sp002160895, 95.0, 84.71, 0.53; GCA_900539945.1, s__Faecalibacterium sp900539945, 95.0, 81.21, 0.37; GCF_002549775.1, s__Faecalibacterium prausnitzii_F, 95.0, 80.72, 0.42; GCF_002549975.1, s__Faecalibacterium prausnitzii_H, 95.0, 80.63, 0.39; GCF_010509575.1, s__Faecalibacterium prausnitzii_C…	40.54	11	0.981065	N/A
		2S_BMD_bayt.30	34.48	0	d__Bacteria;p__Bacteroidota;c__Bacteroidia;o__Bacteroidales;f__Rikenellaceae;g__Alistipes;s__Alistipes sp900021155	GCF_900021155.1	95	d__Bacteria;p__Bacteroidota;c__Bacteroidia;o__Bacteroidales;f__Rikenellaceae;g__Alistipes;s__Alistipes sp900021155	99.32	0.98	GCF_900021155.1	95	d__Bacteria;p__Bacteroidota;c__Bacteroidia;o__Bacteroidales;f__Rikenellaceae;g__Alistipes;s__Alistipes sp900021155	99.32	0.98	d__Bacteria;p__Bacteroidota;c__Bacteroidia;o__Bacteroidales;f__Rikenellaceae;g__Alistipes;s__	taxonomic classification defined by topology and ANI	topological placement and ANI have congruent species assignments	GCF_006542685.1, s__Alistipes dispar, 95.0, 80.64, 0.56; GCF_902362705.1, s__Alistipes sp002358415, 95.0, 80.27, 0.47; GCA_009774895.1, s__Alistipes sp009774895, 95.0, 80.27, 0.47; GCF_000210575.1, s__Alistipes shahii, 95.0, 80.14, 0.55; GCF_000312145.1, s__Alistipes senegalensis, 95.0, 80.11, 0.56; GCA_000434235.1, s__Alistipes sp000434235, 95.0, 79.88, 0.45; GCF_900083545.1, s__Alistipes proven…	27.08	11	N/A	N/A
		2S_BMD_bayt.31	45.86	3.45	d__Bacteria;p__Firmicutes_A;c__Clostridia;o__Oscillospirales;f__Acutalibacteraceae;g__;s__	N/A	N/A	N/A	N/A	N/A	N/A	N/A	N/A	N/A	N/A	d__Bacteria;p__Firmicutes_A;c__Clostridia;o__Oscillospirales;f__Acutalibacteraceae;g__;s__	taxonomic classification fully defined by topology	N/A	N/A	37.64	11	0.844048	N/A
		2S_BMD_bayt.33	56.79	0.7	d__Bacteria;p__Firmicutes;c__Bacilli;o__Lactobacillales;f__Lactobacillaceae;g__Ligilactobacillus;s__Ligilactobacillus aviarius	GCF_001436315.1	95	d__Bacteria;p__Firmicutes;c__Bacilli;o__Lactobacillales;f__Lactobacillaceae;g__Ligilactobacillus;s__Ligilactobacillus aviarius	96.52	0.99	GCF_001436315.1	95	d__Bacteria;p__Firmicutes;c__Bacilli;o__Lactobacillales;f__Lactobacillaceae;g__Ligilactobacillus;s__Ligilactobacillus aviarius	96.52	0.99	d__Bacteria;p__Firmicutes;c__Bacilli;o__Lactobacillales;f__Lactobacillaceae;g__Ligilactobacillus;s__	taxonomic classification defined by topology and ANI	topological placement and ANI have congruent species assignments	GCF_001654615.1, s__Ligilactobacillus aviarius_B, 95.0, 95.22, 0.97; GCA_001435375.1, s__Ligilactobacillus araffinosus, 95.0, 90.23, 0.9; GCF_001436215.1, s__Ligilactobacillus agilis, 95.0, 79.12, 0.16; GCF_001591685.1, s__Ligilactobacillus murinus, 95.0, 78.86, 0.12; GCF_001435955.1, s__Ligilactobacillus salivarius, 95.0, 78.63, 0.12; GCF_001434535.1, s__Ligilactobacillus animalis, 95.0, 78.63, …	50.59	11	N/A	N/A
		2S_BMD_bayt.34	17.55	0	d__Bacteria;p__Firmicutes_A;c__Clostridia;o__Oscillospirales;f__Butyricicoccaceae;g__Agathobaculum;s__	N/A	N/A	N/A	N/A	N/A	GCA_900555465.1	95	d__Bacteria;p__Firmicutes_A;c__Clostridia;o__Oscillospirales;f__Butyricicoccaceae;g__Agathobaculum;s__Agathobaculum sp900555465	96.1	0.57	d__Bacteria;p__Firmicutes_A;c__Clostridia;o__Oscillospirales;f__Butyricicoccaceae;g__Agathobaculum;s__	taxonomic classification defined by topology and ANI	N/A	GCA_900557315.1, s__Agathobaculum sp900557315, 95.0, 86.44, 0.49; GCF_900625105.1, s__Agathobaculum sp900625105, 95.0, 82.85, 0.67; GCF_900291975.1, s__Agathobaculum sp900291975, 95.0, 80.76, 0.61; GCF_003481705.1, s__Agathobaculum sp003481705, 95.0, 80.64, 0.5; GCA_900544475.1, s__Agathobaculum sp900544475, 95.0, 80.37, 0.46; GCF_000701665.1, s__Agathobaculum desmolans, 95.0, 80.2, 0.47; GCF_003…	16.7	11	0.998682	Genome not assigned to closest species as it falls outside its pre-defined ANI radius
		2S_BMD_bayt.35	49.22	0	d__Bacteria;p__Firmicutes_A;c__Clostridia;o__Oscillospirales;f__Ruminococcaceae;g__Ruthenibacterium;s__Ruthenibacterium sp900546885	GCA_900546885.1	95	d__Bacteria;p__Firmicutes_A;c__Clostridia;o__Oscillospirales;f__Ruminococcaceae;g__Ruthenibacterium;s__Ruthenibacterium sp900546885	98.79	0.87	GCA_900546885.1	95	d__Bacteria;p__Firmicutes_A;c__Clostridia;o__Oscillospirales;f__Ruminococcaceae;g__Ruthenibacterium;s__Ruthenibacterium sp900546885	98.79	0.87	d__Bacteria;p__Firmicutes_A;c__Clostridia;o__Oscillospirales;f__Ruminococcaceae;g__Ruthenibacterium;s__	taxonomic classification defined by topology and ANI	topological placement and ANI have congruent species assignments	GCA_003149955.1, s__Ruthenibacterium sp003149955, 95.0, 86.49, 0.6; GCF_900759375.1, s__Ruthenibacterium sp900759375, 95.0, 86.18, 0.7; GCF_000949455.1, s__Ruthenibacterium lactatiformans, 95.0, 77.98, 0.3; GCA_013316265.1, s__Ruthenibacterium sp013316265, 95.0, 77.96, 0.19; GCA_002315015.1, s__Ruthenibacterium sp002315015, 95.0, 76.73, 0.14; GCA_009929695.1, s__Ruthenibacterium sp009929695, 95.0…	47.23	11	N/A	N/A
		2S_BMD_bayt.36	97.13	0.56	d__Bacteria;p__Firmicutes;c__Bacilli;o__Lactobacillales;f__Streptococcaceae;g__Streptococcus;s__Streptococcus alactolyticus	GCF_012277075.1	95	d__Bacteria;p__Firmicutes;c__Bacilli;o__Lactobacillales;f__Streptococcaceae;g__Streptococcus;s__Streptococcus alactolyticus	99.38	0.96	GCF_012277075.1	95	d__Bacteria;p__Firmicutes;c__Bacilli;o__Lactobacillales;f__Streptococcaceae;g__Streptococcus;s__Streptococcus alactolyticus	99.38	0.96	d__Bacteria;p__Firmicutes;c__Bacilli;o__Lactobacillales;f__Streptococcaceae;g__Streptococcus;s__	taxonomic classification defined by topology and ANI	topological placement and ANI have congruent species assignments	GCF_000154985.1, s__Streptococcus infantarius, 95.0, 82.14, 0.58; GCF_900475675.1, s__Streptococcus lutetiensis, 95.0, 81.96, 0.59; GCF_000283635.1, s__Streptococcus macedonicus, 96.3165, 81.82, 0.64; GCF_002000985.1, s__Streptococcus gallolyticus, 96.3165, 81.79, 0.65; GCF_900104225.1, s__Streptococcus equinus_D, 95.1145, 81.52, 0.58; GCF_004352735.1, s__Streptococcus sp002393675, 95.1145, 81.39…	98.05	11	N/A	N/A
		2S_BMD_bayt.39	7.66	0	d__Bacteria;p__Firmicutes;c__Bacilli;o__Erysipelotrichales;f__Erysipelotrichaceae;g__Merdibacter;s__	N/A	N/A	N/A	N/A	N/A	GCF_900155395.1	95	d__Bacteria;p__Firmicutes;c__Bacilli;o__Erysipelotrichales;f__Erysipelotrichaceae;g__Merdibacter;s__Merdibacter massiliensis	78.45	0.3	d__Bacteria;p__Firmicutes;c__Bacilli;o__Erysipelotrichales;f__Erysipelotrichaceae;g__Merdibacter;s__	taxonomic classification defined by topology and ANI	N/A	GCF_900759455.1, s__Merdibacter sp900759455, 95.0, 79.89, 0.3; GCF_900754715.1, s__Merdibacter sp900754715, 95.0, 79.49, 0.39; GCA_900543035.1, s__Merdibacter sp900543035, 95.0, 79.2, 0.52	11.3	11	0.979744	N/A
		2S_BMD_bayt.4	14.61	0.37	d__Bacteria;p__Firmicutes;c__Bacilli;o__Lactobacillales;f__Enterococcaceae;g__Enterococcus_B;s__Enterococcus_B faecium	GCF_001544255.1	95	d__Bacteria;p__Firmicutes;c__Bacilli;o__Lactobacillales;f__Enterococcaceae;g__Enterococcus_B;s__Enterococcus_B faecium	99.42	0.95	GCF_001544255.1	95	d__Bacteria;p__Firmicutes;c__Bacilli;o__Lactobacillales;f__Enterococcaceae;g__Enterococcus_B;s__Enterococcus_B faecium	99.42	0.95	d__Bacteria;p__Firmicutes;c__Bacilli;o__Lactobacillales;f__Enterococcaceae;g__Enterococcus_B;s__	taxonomic classification defined by topology and ANI	topological placement and ANI have congruent species assignments	GCF_009735405.1, s__Enterococcus_B lactis, 95.0, 94.61, 0.93; GCF_011038845.1, s__Enterococcus_B sp011038845, 95.0, 82.3, 0.75; GCF_001544215.1, s__Enterococcus_B durans, 95.0, 81.97, 0.61; GCF_013394305.1, s__Enterococcus_B pernyi, 96.3614, 81.38, 0.54; GCF_000271405.2, s__Enterococcus_B hirae, 95.0, 81.09, 0.66; GCF_002947535.1, s__Enterococcus_B mundtii_B, 95.0, 81.04, 0.51; GCF_002140175.1, s…	18.68	11	N/A	N/A
		2S_BMD_bayt.40	97.57	1.9	d__Bacteria;p__Firmicutes_A;c__Clostridia;o__Lachnospirales;f__Lachnospiraceae;g__OF09-33XD;s__	N/A	N/A	N/A	N/A	N/A	GCA_014337215.1	95	d__Bacteria;p__Firmicutes_A;c__Clostridia;o__Lachnospirales;f__Lachnospiraceae;g__OF09-33XD;s__OF09-33XD sp003481995	78.24	0.21	d__Bacteria;p__Firmicutes_A;c__Clostridia;o__Lachnospirales;f__Lachnospiraceae;g__;s__	taxonomic classification defined by topology and ANI	N/A	N/A	89.02	11	0.959189	N/A
		2S_BMD_bayt.41	80.93	0.34	d__Bacteria;p__Firmicutes_A;c__Clostridia;o__Oscillospirales;f__Acutalibacteraceae;g__CAG-180;s__CAG-180 sp002314305	GCA_002314305.1	95	d__Bacteria;p__Firmicutes_A;c__Clostridia;o__Oscillospirales;f__Acutalibacteraceae;g__CAG-180;s__CAG-180 sp002314305	97.75	0.75	GCA_002314305.1	95	d__Bacteria;p__Firmicutes_A;c__Clostridia;o__Oscillospirales;f__Acutalibacteraceae;g__CAG-180;s__CAG-180 sp002314305	97.75	0.75	d__Bacteria;p__Firmicutes_A;c__Clostridia;o__Oscillospirales;f__Acutalibacteraceae;g__CAG-180;s__	taxonomic classification defined by topology and ANI	topological placement and ANI have congruent species assignments	GCA_900545625.1, s__CAG-180 sp900545625, 95.0, 94.54, 0.85; GCA_004555265.1, s__CAG-180 sp004555265, 95.0, 77.65, 0.32; GCF_900766945.1, s__CAG-180 sp900766945, 95.0, 77.59, 0.25; GCA_900540295.1, s__CAG-180 sp900540295, 95.0, 77.45, 0.28; GCA_002490525.1, s__CAG-180 sp002490525, 95.0, 76.82, 0.21; GCA_000432435.1, s__CAG-180 sp000432435, 95.0, 76.11, 0.07; GCA_002490425.1, s__CAG-180 sp002490425…	78.82	11	N/A	N/A
		2S_BMD_bayt.43	93.1	0.66	d__Bacteria;p__Firmicutes_A;c__Clostridia;o__Lachnospirales;f__Lachnospiraceae;g__Blautia;s__Blautia sp002161285	GCF_002161285.1	95	d__Bacteria;p__Firmicutes_A;c__Clostridia;o__Lachnospirales;f__Lachnospiraceae;g__Blautia;s__Blautia sp002161285	99.01	0.89	GCF_002161285.1	95	d__Bacteria;p__Firmicutes_A;c__Clostridia;o__Lachnospirales;f__Lachnospiraceae;g__Blautia;s__Blautia sp002161285	99.01	0.89	d__Bacteria;p__Firmicutes_A;c__Clostridia;o__Lachnospirales;f__Lachnospiraceae;g__Blautia;s__	taxonomic classification defined by topology and ANI	topological placement and ANI have congruent species assignments	GCA_900543715.1, s__Blautia sp900543715, 95.0, 91.16, 0.69; GCA_900765525.1, s__Blautia sp900765525, 95.0, 78.96, 0.32; GCF_013304445.1, s__Blautia sp900541955, 95.0, 78.72, 0.28; GCF_003287895.1, s__Blautia sp003287895, 95.0, 78.36, 0.26; GCA_900539145.1, s__Blautia sp900539145, 95.0, 78.23, 0.23; GCF_902363515.1, s__Blautia sp000432195, 95.0, 78.2, 0.25; GCF_900120295.1, s__Blautia sp900120295,…	86.18	11	N/A	N/A
		2S_BMD_bayt.44	54.65	0	d__Bacteria;p__Firmicutes;c__Bacilli;o__Lactobacillales;f__Lactobacillaceae;g__Lactobacillus;s__Lactobacillus crispatus	GCF_002088015.1	95	d__Bacteria;p__Firmicutes;c__Bacilli;o__Lactobacillales;f__Lactobacillaceae;g__Lactobacillus;s__Lactobacillus crispatus	98.19	0.88	GCF_002088015.1	95	d__Bacteria;p__Firmicutes;c__Bacilli;o__Lactobacillales;f__Lactobacillaceae;g__Lactobacillus;s__Lactobacillus crispatus	98.19	0.88	d__Bacteria;p__Firmicutes;c__Bacilli;o__Lactobacillales;f__Lactobacillaceae;g__Lactobacillus;s__	taxonomic classification defined by topology and ANI	topological placement and ANI have congruent species assignments	GCF_000614735.1, s__Lactobacillus gallinarum, 95.0, 83.17, 0.67; GCF_000615285.1, s__Lactobacillus kitasatonis, 95.0, 83.02, 0.67; GCF_002706375.1, s__Lactobacillus amylovorus, 95.0, 82.96, 0.71; GCF_000160855.1, s__Lactobacillus helveticus, 95.0, 82.58, 0.69; GCF_001436305.1, s__Lactobacillus ultunensis, 95.0, 82.52, 0.67; GCF_001591845.1, s__Lactobacillus acidophilus, 95.0, 82.12, 0.65; GCF_900…	50.25	11	N/A	N/A
		2S_BMD_bayt.45	16.14	0	d__Bacteria;p__Firmicutes_C;c__Negativicutes;o__Selenomonadales;f__Selenomonadaceae;g__Megamonas;s__Megamonas funiformis	GCF_010669225.1	95	d__Bacteria;p__Firmicutes_C;c__Negativicutes;o__Selenomonadales;f__Selenomonadaceae;g__Megamonas;s__Megamonas funiformis	97.77	0.92	GCF_010669225.1	95	d__Bacteria;p__Firmicutes_C;c__Negativicutes;o__Selenomonadales;f__Selenomonadaceae;g__Megamonas;s__Megamonas funiformis	97.77	0.92	d__Bacteria;p__Firmicutes_C;c__Negativicutes;o__Selenomonadales;f__Selenomonadaceae;g__Megamonas;s__	taxonomic classification defined by topology and ANI	topological placement and ANI have congruent species assignments	GCA_900556715.1, s__Megamonas sp900556715, 95.0, 88.87, 0.08; GCF_900187035.1, s__Megamonas hypermegale, 95.0, 83.53, 0.72; GCA_002314325.1, s__Megamonas hypermegale_A, 95.0, 82.35, 0.4; GCA_900554895.1, s__Megamonas sp900554895, 95.0, 78.38, 0.37	28.03	11	N/A	N/A
		2S_BMD_bayt.46	66.07	0	d__Bacteria;p__Firmicutes_A;c__Clostridia;o__Oscillospirales;f__Ruminococcaceae;g__Gemmiger;s__	N/A	N/A	N/A	N/A	N/A	N/A	N/A	N/A	N/A	N/A	d__Bacteria;p__Firmicutes_A;c__Clostridia;o__Oscillospirales;f__Ruminococcaceae;g__Gemmiger;s__	ANI	N/A	GCA_002306375.1, s__Gemmiger sp002306375, 95.0, 81.38, 0.51; GCA_003343905.1, s__Gemmiger variabilis_C, 95.0, 81.09, 0.56; GCA_004561545.1, s__Gemmiger sp004561545, 95.0, 80.41, 0.37; GCA_900539695.1, s__Gemmiger sp900539695, 95.0, 79.97, 0.47; GCA_900545545.1, s__Gemmiger sp900545545, 95.0, 79.83, 0.42; GCA_900772715.1, s__Gemmiger sp900772715, 95.0, 79.82, 0.32; GCF_900167555.1, s__Gemmiger for…	57.73	11	0.956554	N/A
		2S_BMD_bayt.47	94.01	1.28	d__Bacteria;p__Bacteroidota;c__Bacteroidia;o__Bacteroidales;f__Rikenellaceae;g__Alistipes;s__Alistipes sp900544265	GCA_900544265.1	95	d__Bacteria;p__Bacteroidota;c__Bacteroidia;o__Bacteroidales;f__Rikenellaceae;g__Alistipes;s__Alistipes sp900544265	97.96	0.85	GCA_900544265.1	95	d__Bacteria;p__Bacteroidota;c__Bacteroidia;o__Bacteroidales;f__Rikenellaceae;g__Alistipes;s__Alistipes sp900544265	97.96	0.85	d__Bacteria;p__Bacteroidota;c__Bacteroidia;o__Bacteroidales;f__Rikenellaceae;g__Alistipes;s__	taxonomic classification defined by topology and ANI	topological placement and ANI have congruent species assignments	GCA_000434235.1, s__Alistipes sp000434235, 95.0, 84.47, 0.68; GCF_902362705.1, s__Alistipes sp002358415, 95.0, 83.97, 0.6; GCF_900604385.1, s__Alistipes megaguti, 95.0, 83.97, 0.7; GCF_900290115.1, s__Alistipes sp900290115, 95.0, 83.67, 0.67; GCF_002161445.1, s__Alistipes sp002161445, 95.0, 83.67, 0.68; GCF_006542685.1, s__Alistipes dispar, 95.0, 83.53, 0.63; GCF_000312145.1, s__Alistipes senegal…	91.7	11	N/A	N/A
		2S_BMD_bayt.49	8.33	0	d__Bacteria;p__Firmicutes_A;c__Clostridia;o__Lachnospirales;f__Lachnospiraceae;g__Mediterraneibacter;s__	N/A	N/A	N/A	N/A	N/A	GCF_002159505.1	95	d__Bacteria;p__Firmicutes_A;c__Clostridia;o__Lachnospirales;f__Lachnospiraceae;g__Mediterraneibacter;s__Mediterraneibacter sp002159505	82.75	0.55	d__Bacteria;p__Firmicutes_A;c__Clostridia;o__Lachnospirales;f__Lachnospiraceae;g__Mediterraneibacter;s__	taxonomic classification defined by topology and ANI	N/A	GCF_002161355.1, s__Mediterraneibacter sp002161355, 95.0, 84.83, 0.38; GCF_900751785.1, s__Mediterraneibacter sp900751785, 95.0, 84.08, 0.4; GCA_900555215.1, s__Mediterraneibacter sp900555215, 95.0, 80.06, 0.2; GCA_002314255.1, s__Mediterraneibacter sp002314255, 95.0, 78.63, 0.32; GCF_002160525.1, s__Mediterraneibacter sp002160525, 95.0, 78.36, 0.32; GCF_900120155.1, s__Mediterraneibacter sp90012…	19.73	11	0.983652	N/A
		2S_BMD_bayt.5	8.33	0	d__Bacteria;p__Firmicutes_A;c__Clostridia;o__Lachnospirales;f__Lachnospiraceae;g__Mediterraneibacter;s__	N/A	N/A	N/A	N/A	N/A	GCF_900120155.1	95	d__Bacteria;p__Firmicutes_A;c__Clostridia;o__Lachnospirales;f__Lachnospiraceae;g__Mediterraneibacter;s__Mediterraneibacter sp900120155	77.82	0.24	d__Bacteria;p__Firmicutes_A;c__Clostridia;o__Lachnospirales;f__Lachnospiraceae;g__Mediterraneibacter;s__	taxonomic classification defined by topology and ANI	N/A	GCA_002314255.1, s__Mediterraneibacter sp002314255, 95.0, 78.97, 0.26; GCF_900751785.1, s__Mediterraneibacter sp900751785, 95.0, 78.88, 0.29; GCF_002159505.1, s__Mediterraneibacter sp002159505, 95.0, 78.6, 0.35; GCF_900752395.1, s__Mediterraneibacter sp900752395, 95.0, 78.44, 0.08; GCF_002161355.1, s__Mediterraneibacter sp002161355, 95.0, 78.15, 0.35; GCF_002160525.1, s__Mediterraneibacter sp0021…	14.19	11	0.97577	N/A
		2S_BMD_bayt.6	29.31	0	d__Bacteria;p__Bacteroidota;c__Bacteroidia;o__Bacteroidales;f__Bacteroidaceae;g__Phocaeicola;s__Phocaeicola vulgatus	GCF_000012825.1	95.359	d__Bacteria;p__Bacteroidota;c__Bacteroidia;o__Bacteroidales;f__Bacteroidaceae;g__Phocaeicola;s__Phocaeicola vulgatus	99.13	0.92	GCF_000012825.1	95.359	d__Bacteria;p__Bacteroidota;c__Bacteroidia;o__Bacteroidales;f__Bacteroidaceae;g__Phocaeicola;s__Phocaeicola vulgatus	99.13	0.92	d__Bacteria;p__Bacteroidota;c__Bacteroidia;o__Bacteroidales;f__Bacteroidaceae;g__Phocaeicola;s__	taxonomic classification defined by topology and ANI	topological placement and ANI have congruent species assignments	GCF_900751965.1, s__Phocaeicola sp900751965, 95.0, 97.59, 0.53; GCF_900760795.1, s__Phocaeicola sp900760795, 95.0, 96.31, 0.69; GCF_013009555.1, s__Phocaeicola dorei, 95.359, 95.68, 0.88; GCF_000614185.1, s__Phocaeicola sartorii, 95.0, 90.35, 0.81; GCF_011959205.1, s__Phocaeicola sp011959205, 95.0, 90.31, 0.7; GCF_000382445.1, s__Phocaeicola massiliensis, 95.0, 81.57, 0.44; GCA_902388365.1, s__Ph…	25.57	11	N/A	N/A
		2S_BMD_bayt.7	93.46	71.82	d__Bacteria;p__Firmicutes_A;c__Clostridia;o__Lachnospirales;f__Lachnospiraceae;g__Sellimonas;s__	N/A	N/A	N/A	N/A	N/A	N/A	N/A	N/A	N/A	N/A	d__Bacteria;p__Firmicutes_A;c__Clostridia;o__Lachnospirales;f__Lachnospiraceae;g__Sellimonas;s__	ANI	N/A	GCF_002161525.1, s__Sellimonas sp002161525, 95.0, 98.14, 0.54; GCF_001280875.1, s__Sellimonas intestinalis, 95.0, 80.77, 0.38; GCF_002159995.1, s__Sellimonas sp002159995, 95.0, 79.06, 0.27	29.96	11	0.973444	Genome has more than 60.0% of markers with multiple hits
		2S_BMD_bayt.9	30.64	0	d__Bacteria;p__Firmicutes_A;c__Clostridia;o__Oscillospirales;f__Acutalibacteraceae;g__Acutalibacter;s__Acutalibacter sp000435395	GCA_000435395.1	95	d__Bacteria;p__Firmicutes_A;c__Clostridia;o__Oscillospirales;f__Acutalibacteraceae;g__Acutalibacter;s__Acutalibacter sp000435395	98.19	0.89	GCA_000435395.1	95	d__Bacteria;p__Firmicutes_A;c__Clostridia;o__Oscillospirales;f__Acutalibacteraceae;g__Acutalibacter;s__Acutalibacter sp000435395	98.19	0.89	d__Bacteria;p__Firmicutes_A;c__Clostridia;o__Oscillospirales;f__Acutalibacteraceae;g__Acutalibacter;s__	taxonomic classification defined by topology and ANI	topological placement and ANI have congruent species assignments	GCA_900543555.1, s__Acutalibacter sp900543555, 95.0, 83.63, 0.71; GCA_900548545.1, s__Acutalibacter sp900548545, 95.0, 81.11, 0.62; GCA_000432995.1, s__Acutalibacter sp000432995, 95.0, 79.92, 0.59; GCF_900755895.1, s__Acutalibacter sp900755895, 95.0, 79.67, 0.56; GCA_900543305.1, s__Acutalibacter sp900543305, 95.0, 78.4, 0.41; GCF_900759575.1, s__Acutalibacter sp900759575, 95.0, 78.38, 0.38; GCF_…	19.95	11	N/A	N/A
		2S_cont.1	15.64	0	d__Bacteria;p__Firmicutes;c__Bacilli;o__Erysipelotrichales;f__Erysipelatoclostridiaceae;g__Massiliomicrobiota;s__Massiliomicrobiota sp002160815	GCF_002160815.1	95	d__Bacteria;p__Firmicutes;c__Bacilli;o__Erysipelotrichales;f__Erysipelatoclostridiaceae;g__Massiliomicrobiota;s__Massiliomicrobiota sp002160815	98.14	0.78	GCF_002160815.1	95	d__Bacteria;p__Firmicutes;c__Bacilli;o__Erysipelotrichales;f__Erysipelatoclostridiaceae;g__Massiliomicrobiota;s__Massiliomicrobiota sp002160815	98.14	0.78	d__Bacteria;p__Firmicutes;c__Bacilli;o__Erysipelotrichales;f__Erysipelatoclostridiaceae;g__Massiliomicrobiota;s__	taxonomic classification defined by topology and ANI	topological placement and ANI have congruent species assignments	GCF_002160865.1, s__Massiliomicrobiota sp002160865, 95.0, 86.1, 0.77	14.49	11	N/A	N/A
		2S_cont.10	89.58	3.22	d__Bacteria;p__Firmicutes_A;c__Clostridia;o__Lachnospirales;f__Lachnospiraceae;g__Ruminococcus_G;s__	N/A	N/A	N/A	N/A	N/A	GCF_000425525.1	95	d__Bacteria;p__Firmicutes_A;c__Clostridia;o__Lachnospirales;f__Lachnospiraceae;g__Ruminococcus_G;s__Ruminococcus_G gauvreauii	77.68	0.22	d__Bacteria;p__Firmicutes_A;c__Clostridia;o__Lachnospirales;f__Lachnospiraceae;g__;s__	taxonomic classification defined by topology and ANI	N/A	N/A	76.24	11	0.936115	N/A
		2S_cont.11	86.13	0	d__Bacteria;p__Firmicutes;c__Bacilli;o__Lactobacillales;f__Lactobacillaceae;g__Limosilactobacillus;s__Limosilactobacillus reuteri_E	GCF_013694365.1	95	d__Bacteria;p__Firmicutes;c__Bacilli;o__Lactobacillales;f__Lactobacillaceae;g__Limosilactobacillus;s__Limosilactobacillus reuteri_E	97.67	0.84	GCF_013694365.1	95	d__Bacteria;p__Firmicutes;c__Bacilli;o__Lactobacillales;f__Lactobacillaceae;g__Limosilactobacillus;s__Limosilactobacillus reuteri_E	97.67	0.84	d__Bacteria;p__Firmicutes;c__Bacilli;o__Lactobacillales;f__Lactobacillaceae;g__Limosilactobacillus;s__	taxonomic classification defined by topology and ANI	topological placement and ANI have congruent species assignments	GCF_000016825.1, s__Limosilactobacillus reuteri, 95.0, 95.81, 0.86; GCF_003072625.1, s__Limosilactobacillus reuteri_D, 95.0, 94.6, 0.83; GCF_014145615.1, s__Limosilactobacillus sp014145615, 95.0, 93.41, 0.88; GCF_014145545.1, s__Limosilactobacillus sp014145545, 95.0, 90.74, 0.79; GCF_014635905.1, s__Limosilactobacillus caviae, 95.0, 84.04, 0.75; GCF_009663775.1, s__Limosilactobacillus sp009663775…	83.38	11	N/A	N/A
		2S_cont.12	90.31	0.93	d__Bacteria;p__Firmicutes;c__Bacilli;o__Lactobacillales;f__Lactobacillaceae;g__Lactobacillus;s__Lactobacillus johnsonii	GCF_000159355.1	95	d__Bacteria;p__Firmicutes;c__Bacilli;o__Lactobacillales;f__Lactobacillaceae;g__Lactobacillus;s__Lactobacillus johnsonii	97.89	0.87	GCF_000159355.1	95	d__Bacteria;p__Firmicutes;c__Bacilli;o__Lactobacillales;f__Lactobacillaceae;g__Lactobacillus;s__Lactobacillus johnsonii	97.89	0.87	d__Bacteria;p__Firmicutes;c__Bacilli;o__Lactobacillales;f__Lactobacillaceae;g__Lactobacillus;s__	taxonomic classification defined by topology and ANI	topological placement and ANI have congruent species assignments	GCF_001436695.1, s__Lactobacillus taiwanensis, 95.0, 87.8, 0.78; GCF_003584685.1, s__Lactobacillus paragasseri, 95.0, 85.62, 0.78; GCF_000014425.1, s__Lactobacillus gasseri, 95.0, 85.58, 0.78; GCF_000296835.1, s__Lactobacillus hominis, 95.0, 79.88, 0.4; GCF_003423665.1, s__Lactobacillus rodentium, 95.0, 79.51, 0.33; GCF_001435325.1, s__Lactobacillus intestinalis, 95.0, 79.5, 0.29; GCF_001591845.1…	92	11	N/A	N/A
		2S_cont.13	13.79	0	d__Bacteria;p__Firmicutes;c__Bacilli;o__Staphylococcales;f__Salinicoccaceae;g__Jeotgalicoccus;s__Jeotgalicoccus aerolatus	GCF_014635205.1	95	d__Bacteria;p__Firmicutes;c__Bacilli;o__Staphylococcales;f__Salinicoccaceae;g__Jeotgalicoccus;s__Jeotgalicoccus aerolatus	99.52	0.98	GCF_014635205.1	95	d__Bacteria;p__Firmicutes;c__Bacilli;o__Staphylococcales;f__Salinicoccaceae;g__Jeotgalicoccus;s__Jeotgalicoccus aerolatus	99.52	0.98	d__Bacteria;p__Firmicutes;c__Bacilli;o__Staphylococcales;f__Salinicoccaceae;g__Jeotgalicoccus;s__	taxonomic classification defined by topology and ANI	topological placement and ANI have congruent species assignments	GCA_003513765.1, s__Jeotgalicoccus sp003513765, 95.0, 82.23, 0.76; GCF_003387165.1, s__Jeotgalicoccus halotolerans, 96.2898, 81.93, 0.7; GCF_014207425.1, s__Jeotgalicoccus coquinae, 95.0, 81.61, 0.76; GCF_004570955.1, s__Jeotgalicoccus nanhaiensis, 96.2898, 81.6, 0.74; GCF_000756715.1, s__Jeotgalicoccus saudimassiliensis, 95.0, 81.42, 0.74; GCF_000425845.1, s__Jeotgalicoccus psychrophilus, 95.0, …	15.92	11	N/A	N/A
		2S_cont.15	73.42	20.24	d__Bacteria;p__Firmicutes_A;c__Clostridia;o__Oscillospirales;f__Ruminococcaceae;g__Gemmiger;s__	N/A	N/A	N/A	N/A	N/A	GCA_900548355.1	95	d__Bacteria;p__Firmicutes_A;c__Clostridia;o__Oscillospirales;f__Ruminococcaceae;g__Gemmiger;s__Gemmiger sp900548355	80.87	0.4	d__Bacteria;p__Firmicutes_A;c__Clostridia;o__Oscillospirales;f__Ruminococcaceae;g__Gemmiger;s__	taxonomic classification defined by topology and ANI	N/A	GCA_002306375.1, s__Gemmiger sp002306375, 95.0, 82.23, 0.43; GCA_004561545.1, s__Gemmiger sp004561545, 95.0, 80.29, 0.33; GCA_003343905.1, s__Gemmiger variabilis_C, 95.0, 80.15, 0.39; GCA_900545545.1, s__Gemmiger sp900545545, 95.0, 79.66, 0.35; GCF_900167555.1, s__Gemmiger formicilis, 95.0, 79.31, 0.33; GCF_000157955.1, s__Gemmiger variabilis, 95.0, 79.29, 0.35; GCA_900539695.1, s__Gemmiger sp900…	50.09	11	0.982111	Genome has more than 15.0% of markers with multiple hits
		2S_cont.16	10.34	0	d__Bacteria;p__Firmicutes;c__Bacilli;o__Lactobacillales;f__Lactobacillaceae;g__Lactobacillus;s__Lactobacillus crispatus	GCF_002088015.1	95	d__Bacteria;p__Firmicutes;c__Bacilli;o__Lactobacillales;f__Lactobacillaceae;g__Lactobacillus;s__Lactobacillus crispatus	96.42	0.78	GCF_002088015.1	95	d__Bacteria;p__Firmicutes;c__Bacilli;o__Lactobacillales;f__Lactobacillaceae;g__Lactobacillus;s__Lactobacillus crispatus	96.42	0.78	d__Bacteria;p__Firmicutes;c__Bacilli;o__Lactobacillales;f__Lactobacillaceae;g__Lactobacillus;s__	taxonomic classification defined by topology and ANI	topological placement and ANI have congruent species assignments	GCF_000614735.1, s__Lactobacillus gallinarum, 95.0, 85.51, 0.54; GCF_002706375.1, s__Lactobacillus amylovorus, 95.0, 83.42, 0.53; GCF_000615285.1, s__Lactobacillus kitasatonis, 95.0, 83.3, 0.5; GCF_000160855.1, s__Lactobacillus helveticus, 95.0, 82.96, 0.47; GCF_900103655.1, s__Lactobacillus kefiranofaciens, 95.0, 82.41, 0.49; GCF_001591845.1, s__Lactobacillus acidophilus, 95.0, 81.92, 0.51; GCF_…	12.41	11	N/A	Genome domain questionable ( 12.5% Bacterial, 3.3% Archaeal)
		2S_cont.17	67.72	0.22	d__Bacteria;p__Actinobacteriota;c__Actinomycetia;o__Mycobacteriales;f__Mycobacteriaceae;g__Corynebacterium;s__Corynebacterium stationis	GCF_001941345.1	95	d__Bacteria;p__Actinobacteriota;c__Actinomycetia;o__Mycobacteriales;f__Mycobacteriaceae;g__Corynebacterium;s__Corynebacterium stationis	98.28	0.96	GCF_001941345.1	95	d__Bacteria;p__Actinobacteriota;c__Actinomycetia;o__Mycobacteriales;f__Mycobacteriaceae;g__Corynebacterium;s__Corynebacterium stationis	98.28	0.96	d__Bacteria;p__Actinobacteriota;c__Actinomycetia;o__Mycobacteriales;f__Mycobacteriaceae;g__Corynebacterium;s__	taxonomic classification defined by topology and ANI	topological placement and ANI have congruent species assignments	GCF_002967075.1, s__Corynebacterium sp002967075, 95.0, 95.18, 0.99; GCF_000550785.1, s__Corynebacterium casei, 95.0, 82.64, 0.81; GCF_001941425.1, s__Corynebacterium ammoniagenes, 95.0, 82.58, 0.84; GCF_000980815.1, s__Corynebacterium camporealensis, 95.0, 78.08, 0.29; GCF_014217255.1, s__Corynebacterium sp014217255, 95.0, 78.06, 0.18; GCF_001815935.1, s__Corynebacterium sp001815935, 95.0, 77.87,…	68.18	11	N/A	N/A
		2S_cont.18	70.22	0.84	d__Bacteria;p__Proteobacteria;c__Gammaproteobacteria;o__Enterobacterales;f__Enterobacteriaceae;g__Escherichia;s__Escherichia coli_D	GCF_000026325.1	96.9551	d__Bacteria;p__Proteobacteria;c__Gammaproteobacteria;o__Enterobacterales;f__Enterobacteriaceae;g__Escherichia;s__Escherichia coli_D	98.28	0.95	GCF_000026325.1	96.9551	d__Bacteria;p__Proteobacteria;c__Gammaproteobacteria;o__Enterobacterales;f__Enterobacteriaceae;g__Escherichia;s__Escherichia coli_D	98.28	0.95	d__Bacteria;p__Proteobacteria;c__Gammaproteobacteria;o__Enterobacterales;f__Enterobacteriaceae;g__Escherichia;s__	taxonomic classification defined by topology and ANI	topological placement and ANI have congruent species assignments	GCF_002950215.1, s__Escherichia flexneri, 97.0028, 98.04, 0.89; GCF_002949675.1, s__Escherichia dysenteriae, 97.0028, 97.86, 0.86; GCF_003697165.2, s__Escherichia coli, 96.8144, 97.49, 0.91; GCA_003018335.1, s__Escherichia coli_C, 96.1333, 96.81, 0.94; GCF_002965065.1, s__Escherichia sp002965065, 95.0, 95.08, 0.8; GCF_004211955.1, s__Escherichia sp004211955, 95.0, 93.42, 0.88; GCF_000208585.1, s_…	82.61	11	N/A	N/A
		2S_cont.19	83.44	1.68	d__Bacteria;p__Bacteroidota;c__Bacteroidia;o__Bacteroidales;f__Rikenellaceae;g__Alistipes;s__Alistipes sp900544265	GCA_900544265.1	95	d__Bacteria;p__Bacteroidota;c__Bacteroidia;o__Bacteroidales;f__Rikenellaceae;g__Alistipes;s__Alistipes sp900544265	98.08	0.92	GCA_900544265.1	95	d__Bacteria;p__Bacteroidota;c__Bacteroidia;o__Bacteroidales;f__Rikenellaceae;g__Alistipes;s__Alistipes sp900544265	98.08	0.92	d__Bacteria;p__Bacteroidota;c__Bacteroidia;o__Bacteroidales;f__Rikenellaceae;g__Alistipes;s__	taxonomic classification defined by topology and ANI	topological placement and ANI have congruent species assignments	GCA_000434235.1, s__Alistipes sp000434235, 95.0, 83.84, 0.72; GCF_902362705.1, s__Alistipes sp002358415, 95.0, 83.6, 0.62; GCF_900604385.1, s__Alistipes megaguti, 95.0, 83.36, 0.72; GCF_006542685.1, s__Alistipes dispar, 95.0, 83.27, 0.68; GCF_900290115.1, s__Alistipes sp900290115, 95.0, 83.22, 0.68; GCF_000312145.1, s__Alistipes senegalensis, 95.0, 83.17, 0.68; GCF_002161445.1, s__Alistipes sp002…	59.74	11	N/A	N/A
		2S_cont.2	87.96	51.02	d__Bacteria;p__Firmicutes_A;c__Clostridia;o__Lachnospirales;f__Lachnospiraceae;g__Mediterraneibacter;s__	N/A	N/A	N/A	N/A	N/A	GCF_900751785.1	95	d__Bacteria;p__Firmicutes_A;c__Clostridia;o__Lachnospirales;f__Lachnospiraceae;g__Mediterraneibacter;s__Mediterraneibacter sp900751785	96.22	0.61	d__Bacteria;p__Firmicutes_A;c__Clostridia;o__Lachnospirales;f__Lachnospiraceae;g__Mediterraneibacter;s__	taxonomic classification defined by topology and ANI	N/A	GCF_002161355.1, s__Mediterraneibacter sp002161355, 95.0, 94.8, 0.53; GCA_900555215.1, s__Mediterraneibacter sp900555215, 95.0, 84.97, 0.64; GCA_002314255.1, s__Mediterraneibacter sp002314255, 95.0, 83.33, 0.66; GCF_002160525.1, s__Mediterraneibacter sp002160525, 95.0, 78.78, 0.33; GCF_002159505.1, s__Mediterraneibacter sp002159505, 95.0, 78.74, 0.36; GCF_900761655.1, s__Mediterraneibacter sp9007…	45.5	11	0.990562	Genome has more than 30.8% of markers with multiple hits
		2S_cont.21	66.9	0	d__Bacteria;p__Bacteroidota;c__Bacteroidia;o__Bacteroidales;f__Bacteroidaceae;g__Bacteroides;s__Bacteroides uniformis	GCF_000154205.1	95	d__Bacteria;p__Bacteroidota;c__Bacteroidia;o__Bacteroidales;f__Bacteroidaceae;g__Bacteroides;s__Bacteroides uniformis	98.82	0.82	GCF_000154205.1	95	d__Bacteria;p__Bacteroidota;c__Bacteroidia;o__Bacteroidales;f__Bacteroidaceae;g__Bacteroides;s__Bacteroides uniformis	98.82	0.82	d__Bacteria;p__Bacteroidota;c__Bacteroidia;o__Bacteroidales;f__Bacteroidaceae;g__Bacteroides;s__	taxonomic classification defined by topology and ANI	topological placement and ANI have congruent species assignments	GCF_000614125.1, s__Bacteroides rodentium, 95.0, 94.85, 0.72; GCF_004793475.1, s__Bacteroides sp002491635, 95.0, 91.93, 0.64; GCA_900765805.1, s__Bacteroides sp900765805, 95.0, 83.51, 0.2; GCA_902388495.1, s__Bacteroides sp902388495, 95.0, 81.84, 0.53; GCF_000195635.1, s__Bacteroides fluxus, 95.0, 81.69, 0.48; GCA_900766005.1, s__Bacteroides sp900766005, 95.0, 81.35, 0.22; GCF_003438615.1, s__Bac…	60.25	11	N/A	N/A
		2S_cont.22	40.45	0	d__Bacteria;p__Actinobacteriota;c__Actinomycetia;o__Mycobacteriales;f__Mycobacteriaceae;g__Corynebacterium;s__	N/A	N/A	N/A	N/A	N/A	GCF_014262665.1	95	d__Bacteria;p__Actinobacteriota;c__Actinomycetia;o__Mycobacteriales;f__Mycobacteriaceae;g__Corynebacterium;s__Corynebacterium sp014262665	79.32	0.5	d__Bacteria;p__Actinobacteriota;c__Actinomycetia;o__Mycobacteriales;f__Mycobacteriaceae;g__Corynebacterium;s__	taxonomic classification defined by topology and ANI	N/A	GCF_009026825.1, s__Corynebacterium sp009026825, 95.0, 80.91, 0.59; GCF_900232865.1, s__Corynebacterium dentalis, 95.0, 79.11, 0.42; GCF_000738265.1, s__Corynebacterium jeikeium_A, 95.0, 79.09, 0.35; GCF_001807485.1, s__Corynebacterium sp001807485, 95.0, 79.01, 0.4; GCF_000163435.1, s__Corynebacterium jeikeium, 95.0, 78.98, 0.36; GCF_001815985.1, s__Corynebacterium sp001815985, 95.0, 78.82, 0.32;…	31.51	11	0.987932	N/A
		2S_cont.23	40.93	0	d__Archaea;p__Methanobacteriota;c__Methanobacteria;o__Methanobacteriales;f__Methanobacteriaceae;g__Methanobrevibacter_A;s__Methanobrevibacter_A woesei	GCF_003111605.1	95	d__Archaea;p__Methanobacteriota;c__Methanobacteria;o__Methanobacteriales;f__Methanobacteriaceae;g__Methanobrevibacter_A;s__Methanobrevibacter_A woesei	97.01	0.82	GCF_003111605.1	95	d__Archaea;p__Methanobacteriota;c__Methanobacteria;o__Methanobacteriales;f__Methanobacteriaceae;g__Methanobrevibacter_A;s__Methanobrevibacter_A woesei	97.01	0.82	d__Archaea;p__Methanobacteriota;c__Methanobacteria;o__Methanobacteriales;f__Methanobacteriaceae;g__Methanobrevibacter_A;s__	taxonomic classification defined by topology and ANI	topological placement and ANI have congruent species assignments	GCF_002252585.1, s__Methanobrevibacter_A smithii_A, 95.0, 81.42, 0.5; GCF_000016525.1, s__Methanobrevibacter_A smithii, 95.0, 80.69, 0.52; GCA_902774605.1, s__Methanobrevibacter_A sp902774605, 95.0, 80.66, 0.18; GCA_900314695.1, s__Methanobrevibacter_A sp900314695, 95.0, 80.23, 0.34; GCF_003111625.1, s__Methanobrevibacter_A thaueri, 95.0, 80.14, 0.21; GCA_902785855.1, s__Methanobrevibacter_A sp90…	38.21	11	N/A	N/A
		2S_cont.25	16.67	0	d__Bacteria;p__Firmicutes_A;c__Clostridia;o__Lachnospirales;f__Lachnospiraceae;g__Blautia_A;s__Blautia_A sp002159835	GCF_002159835.1	95	d__Bacteria;p__Firmicutes_A;c__Clostridia;o__Lachnospirales;f__Lachnospiraceae;g__Blautia_A;s__Blautia_A sp002159835	98.6	0.74	GCF_002159835.1	95	d__Bacteria;p__Firmicutes_A;c__Clostridia;o__Lachnospirales;f__Lachnospiraceae;g__Blautia_A;s__Blautia_A sp002159835	98.6	0.74	d__Bacteria;p__Firmicutes_A;c__Clostridia;o__Lachnospirales;f__Lachnospiraceae;g__Blautia_A;s__	taxonomic classification defined by topology and ANI	topological placement and ANI have congruent species assignments	GCA_900316115.1, s__Blautia_A sp900316115, 95.0, 77.6, 0.06; GCA_902803215.1, s__Blautia_A sp902803215, 95.0, 77.49, 0.01; GCF_013304735.1, s__Blautia_A sp900066205, 95.0, 77.46, 0.07; GCF_003474435.1, s__Blautia_A sp003474435, 95.0, 77.42, 0.06; GCA_000210015.1, s__Blautia_A obeum_B, 95.0, 77.4, 0.09; GCF_013304385.1, s__Blautia_A sp900066505, 95.0, 77.32, 0.08; GCA_900549015.1, s__Blautia_A sp9…	16.76	11	N/A	N/A
		2S_cont.26	28.32	5.17	d__Bacteria;p__Firmicutes;c__Bacilli;o__Lactobacillales;f__Enterococcaceae;g__Enterococcus_B;s__Enterococcus_B faecium	GCF_001544255.1	95	d__Bacteria;p__Firmicutes;c__Bacilli;o__Lactobacillales;f__Enterococcaceae;g__Enterococcus_B;s__Enterococcus_B faecium	99.21	0.82	GCF_001544255.1	95	d__Bacteria;p__Firmicutes;c__Bacilli;o__Lactobacillales;f__Enterococcaceae;g__Enterococcus_B;s__Enterococcus_B faecium	99.21	0.82	d__Bacteria;p__Firmicutes;c__Bacilli;o__Lactobacillales;f__Enterococcaceae;g__Enterococcus_B;s__	taxonomic classification defined by topology and ANI	topological placement and ANI have congruent species assignments	GCF_009735405.1, s__Enterococcus_B lactis, 95.0, 94.75, 0.78; GCF_011038845.1, s__Enterococcus_B sp011038845, 95.0, 81.02, 0.61; GCF_001544215.1, s__Enterococcus_B durans, 95.0, 80.12, 0.44; GCF_000271405.2, s__Enterococcus_B hirae, 95.0, 79.79, 0.41; GCF_007990225.1, s__Enterococcus_B villorum, 95.0, 79.61, 0.41; GCF_002813755.1, s__Enterococcus_B mundtii, 96.3614, 79.34, 0.41; GCF_002140175.1, …	28.23	11	N/A	N/A
		2S_cont.27	14.04	0	d__Bacteria;p__Firmicutes_A;c__Clostridia;o__Lachnospirales;f__Lachnospiraceae;g__Blautia_A;s__	N/A	N/A	N/A	N/A	N/A	N/A	N/A	N/A	N/A	N/A	d__Bacteria;p__Firmicutes_A;c__Clostridia;o__Lachnospirales;f__Lachnospiraceae;g__Blautia_A;s__	ANI	N/A	GCA_900551075.1, s__Blautia_A sp900551075, 95.0, 78.68, 0.13; GCF_013302405.1, s__Blautia_A caecimuris, 95.0, 78.51, 0.24; GCA_900553515.1, s__Blautia_A sp900553515, 95.0, 78.47, 0.18; GCA_000210015.1, s__Blautia_A obeum_B, 95.0, 77.96, 0.15; GCA_900066355.1, s__Blautia_A sp900066355, 95.0, 77.83, 0.14; GCF_003460605.1, s__Blautia_A sp900066145, 95.0, 77.8, 0.09; GCA_000702025.1, s__Blautia_A sch…	15.9	11	0.953364	N/A
		2S_cont.28	46.55	0	d__Bacteria;p__Firmicutes;c__Bacilli;o__Lactobacillales;f__Lactobacillaceae;g__Ligilactobacillus;s__Ligilactobacillus aviarius	GCF_001436315.1	95	d__Bacteria;p__Firmicutes;c__Bacilli;o__Lactobacillales;f__Lactobacillaceae;g__Ligilactobacillus;s__Ligilactobacillus aviarius	96.45	0.99	GCF_001436315.1	95	d__Bacteria;p__Firmicutes;c__Bacilli;o__Lactobacillales;f__Lactobacillaceae;g__Ligilactobacillus;s__Ligilactobacillus aviarius	96.45	0.99	d__Bacteria;p__Firmicutes;c__Bacilli;o__Lactobacillales;f__Lactobacillaceae;g__Ligilactobacillus;s__	taxonomic classification defined by topology and ANI	topological placement and ANI have congruent species assignments	GCF_001654615.1, s__Ligilactobacillus aviarius_B, 95.0, 95.55, 0.99; GCA_001435375.1, s__Ligilactobacillus araffinosus, 95.0, 90.39, 0.96; GCF_000615765.1, s__Ligilactobacillus equi, 95.0, 78.16, 0.13; GCF_001436215.1, s__Ligilactobacillus agilis, 95.0, 78.02, 0.16; GCF_000423265.1, s__Ligilactobacillus saerimneri, 95.0, 77.54, 0.11; GCF_001434535.1, s__Ligilactobacillus animalis, 95.0, 77.52, 0.…	38.79	11	N/A	N/A
		2S_cont.29	95.28	0.96	d__Bacteria;p__Firmicutes_A;c__Clostridia;o__Lachnospirales;f__Lachnospiraceae;g__Blautia;s__Blautia sp002161285	GCF_002161285.1	95	d__Bacteria;p__Firmicutes_A;c__Clostridia;o__Lachnospirales;f__Lachnospiraceae;g__Blautia;s__Blautia sp002161285	98.91	0.88	GCF_002161285.1	95	d__Bacteria;p__Firmicutes_A;c__Clostridia;o__Lachnospirales;f__Lachnospiraceae;g__Blautia;s__Blautia sp002161285	98.91	0.88	d__Bacteria;p__Firmicutes_A;c__Clostridia;o__Lachnospirales;f__Lachnospiraceae;g__Blautia;s__	taxonomic classification defined by topology and ANI	topological placement and ANI have congruent species assignments	GCA_900543715.1, s__Blautia sp900543715, 95.0, 91.17, 0.7; GCA_900765525.1, s__Blautia sp900765525, 95.0, 78.94, 0.32; GCF_013304445.1, s__Blautia sp900541955, 95.0, 78.68, 0.27; GCF_003287895.1, s__Blautia sp003287895, 95.0, 78.45, 0.25; GCF_902363515.1, s__Blautia sp000432195, 95.0, 78.4, 0.25; GCF_900120295.1, s__Blautia sp900120295, 95.0, 78.25, 0.21; GCA_900539145.1, s__Blautia sp900539145, …	85.75	11	N/A	N/A
		2S_cont.31	96.52	8.83	d__Bacteria;p__Firmicutes;c__Bacilli;o__Lactobacillales;f__Lactobacillaceae;g__Ligilactobacillus;s__Ligilactobacillus salivarius	GCF_001435955.1	95	d__Bacteria;p__Firmicutes;c__Bacilli;o__Lactobacillales;f__Lactobacillaceae;g__Ligilactobacillus;s__Ligilactobacillus salivarius	97.31	0.74	GCF_001435955.1	95	d__Bacteria;p__Firmicutes;c__Bacilli;o__Lactobacillales;f__Lactobacillaceae;g__Ligilactobacillus;s__Ligilactobacillus salivarius	97.31	0.74	d__Bacteria;p__Firmicutes;c__Bacilli;o__Lactobacillales;f__Lactobacillaceae;g__Ligilactobacillus;s__	taxonomic classification defined by topology and ANI	topological placement and ANI have congruent species assignments	GCF_000615845.1, s__Ligilactobacillus hayakitensis, 95.0, 78.81, 0.28; GCF_001591685.1, s__Ligilactobacillus murinus, 95.0, 78.32, 0.1; GCF_000423265.1, s__Ligilactobacillus saerimneri, 95.0, 78.29, 0.08; GCF_001436315.1, s__Ligilactobacillus aviarius, 95.0, 78.16, 0.08; GCF_001436215.1, s__Ligilactobacillus agilis, 95.0, 78.1, 0.11; GCF_001434535.1, s__Ligilactobacillus animalis, 95.0, 78.07, 0.…	88.27	11	N/A	N/A
		2S_cont.33	29.11	0	d__Bacteria;p__Firmicutes_A;c__Clostridia;o__Lachnospirales;f__Lachnospiraceae;g__OF09-33XD;s__	N/A	N/A	N/A	N/A	N/A	GCA_014337215.1	95	d__Bacteria;p__Firmicutes_A;c__Clostridia;o__Lachnospirales;f__Lachnospiraceae;g__OF09-33XD;s__OF09-33XD sp003481995	77.82	0.21	d__Bacteria;p__Firmicutes_A;c__Clostridia;o__Lachnospirales;f__Lachnospiraceae;g__;s__	taxonomic classification defined by topology and ANI	N/A	N/A	21.72	11	0.968157	N/A
		2S_cont.4	34.48	0	d__Bacteria;p__Firmicutes;c__Bacilli;o__Lactobacillales;f__Lactobacillaceae;g__Lactobacillus;s__Lactobacillus crispatus	GCF_002088015.1	95	d__Bacteria;p__Firmicutes;c__Bacilli;o__Lactobacillales;f__Lactobacillaceae;g__Lactobacillus;s__Lactobacillus crispatus	98.25	0.68	GCF_002088015.1	95	d__Bacteria;p__Firmicutes;c__Bacilli;o__Lactobacillales;f__Lactobacillaceae;g__Lactobacillus;s__Lactobacillus crispatus	98.25	0.68	d__Bacteria;p__Firmicutes;c__Bacilli;o__Lactobacillales;f__Lactobacillaceae;g__Lactobacillus;s__	taxonomic classification defined by topology and ANI	topological placement and ANI have congruent species assignments	GCF_000615285.1, s__Lactobacillus kitasatonis, 95.0, 82.03, 0.44; GCF_001591845.1, s__Lactobacillus acidophilus, 95.0, 82.02, 0.42; GCF_000160855.1, s__Lactobacillus helveticus, 95.0, 81.63, 0.39; GCF_001436305.1, s__Lactobacillus ultunensis, 95.0, 81.41, 0.4; GCF_002706375.1, s__Lactobacillus amylovorus, 95.0, 81.38, 0.42; GCF_000614735.1, s__Lactobacillus gallinarum, 95.0, 81.26, 0.41; GCF_9001…	29.74	11	N/A	N/A
		2S_cont.5	12.46	0	d__Bacteria;p__Firmicutes_A;c__Clostridia;o__Lachnospirales;f__Lachnospiraceae;g__Merdimonas;s__	N/A	N/A	N/A	N/A	N/A	GCF_001754075.1	95	d__Bacteria;p__Firmicutes_A;c__Clostridia;o__Lachnospirales;f__Lachnospiraceae;g__Merdimonas;s__Merdimonas faecis	98.29	0.51	d__Bacteria;p__Firmicutes_A;c__Clostridia;o__Lachnospirales;f__Lachnospiraceae;g__Merdimonas;s__	taxonomic classification defined by topology and ANI	N/A	GCA_900553355.1, s__Merdimonas sp900553355, 95.0, 81.65, 0.41	16.28	11	0.996898	N/A
		2S_cont.6	16.72	0	d__Bacteria;p__Firmicutes_A;c__Clostridia;o__Oscillospirales;f__Oscillospiraceae;g__UMGS1872;s__	N/A	N/A	N/A	N/A	N/A	GCA_902373635.1	95	d__Bacteria;p__Firmicutes_A;c__Clostridia;o__Oscillospirales;f__Oscillospiraceae;g__UMGS1872;s__UMGS1872 sp902373635	82.48	0.67	d__Bacteria;p__Firmicutes_A;c__Clostridia;o__Oscillospirales;f__Oscillospiraceae;g__UMGS1872;s__	taxonomic classification defined by topology and ANI	N/A	GCA_900549475.1, s__UMGS1872 sp900549475, 95.0, 81.2, 0.64; GCA_009774055.1, s__UMGS1872 sp009774055, 95.0, 80.42, 0.57; GCA_014237695.1, s__UMGS1872 sp014237695, 95.0, 80.4, 0.35; GCA_900555795.1, s__UMGS1872 sp900555795, 95.0, 80.15, 0.43	26.03	11	0.962769	Genome not assigned to closest species as it falls outside its pre-defined ANI radius
		2S_cont.7	75.86	2.59	d__Bacteria;p__Bacteroidota;c__Bacteroidia;o__Bacteroidales;f__Bacteroidaceae;g__Phocaeicola;s__Phocaeicola vulgatus	GCF_000012825.1	95.359	d__Bacteria;p__Bacteroidota;c__Bacteroidia;o__Bacteroidales;f__Bacteroidaceae;g__Phocaeicola;s__Phocaeicola vulgatus	98.84	0.73	GCF_000012825.1	95.359	d__Bacteria;p__Bacteroidota;c__Bacteroidia;o__Bacteroidales;f__Bacteroidaceae;g__Phocaeicola;s__Phocaeicola vulgatus	98.84	0.73	d__Bacteria;p__Bacteroidota;c__Bacteroidia;o__Bacteroidales;f__Bacteroidaceae;g__Phocaeicola;s__	taxonomic classification defined by topology and ANI	topological placement and ANI have congruent species assignments	GCF_900751965.1, s__Phocaeicola sp900751965, 95.0, 97.35, 0.48; GCF_013009555.1, s__Phocaeicola dorei, 95.359, 95.5, 0.71; GCF_900760795.1, s__Phocaeicola sp900760795, 95.0, 94.18, 0.49; GCF_000614185.1, s__Phocaeicola sartorii, 95.0, 89.93, 0.6; GCF_011959205.1, s__Phocaeicola sp011959205, 95.0, 89.76, 0.49; GCA_902388365.1, s__Phocaeicola sp902388365, 95.0, 81.22, 0.48; GCF_000382445.1, s__Phoc…	64.52	11	N/A	N/A
		2S_cont.8	25.5	0.1	d__Bacteria;p__Actinobacteriota;c__Actinomycetia;o__Actinomycetales;f__Dermabacteraceae;g__Brachybacterium;s__Brachybacterium paraconglomeratum	GCF_003994255.1	95	d__Bacteria;p__Actinobacteriota;c__Actinomycetia;o__Actinomycetales;f__Dermabacteraceae;g__Brachybacterium;s__Brachybacterium paraconglomeratum	96.97	0.95	GCF_003994255.1	95	d__Bacteria;p__Actinobacteriota;c__Actinomycetia;o__Actinomycetales;f__Dermabacteraceae;g__Brachybacterium;s__Brachybacterium paraconglomeratum	96.97	0.95	d__Bacteria;p__Actinobacteriota;c__Actinomycetia;o__Actinomycetales;f__Dermabacteraceae;g__Brachybacterium;s__	taxonomic classification defined by topology and ANI	topological placement and ANI have congruent species assignments	GCF_003711805.1, s__Brachybacterium sp003711805, 95.0, 88.98, 0.89; GCF_014204755.1, s__Brachybacterium aquaticum, 95.0, 86.88, 0.85; GCF_000023405.1, s__Brachybacterium faecium, 95.0, 86.03, 0.84; GCF_003355475.1, s__Brachybacterium saurashtrense, 95.0, 85.77, 0.83; GCF_900184245.1, s__Brachybacterium massiliense, 95.0, 85.18, 0.85; GCF_002407065.1, s__Brachybacterium ginsengisoli, 95.0, 84.95, …	30.28	11	N/A	N/A
		2S_cont.9	62.81	0.05	d__Bacteria;p__Firmicutes;c__Bacilli;o__Lactobacillales;f__Lactobacillaceae;g__Limosilactobacillus;s__Limosilactobacillus vaginalis	GCF_000159435.1	95	d__Bacteria;p__Firmicutes;c__Bacilli;o__Lactobacillales;f__Lactobacillaceae;g__Limosilactobacillus;s__Limosilactobacillus vaginalis	98.86	0.85	GCF_000159435.1	95	d__Bacteria;p__Firmicutes;c__Bacilli;o__Lactobacillales;f__Lactobacillaceae;g__Limosilactobacillus;s__Limosilactobacillus vaginalis	98.86	0.85	d__Bacteria;p__Firmicutes;c__Bacilli;o__Lactobacillales;f__Lactobacillaceae;g__Limosilactobacillus;s__	taxonomic classification defined by topology and ANI	topological placement and ANI have congruent species assignments	GCF_002871555.1, s__Limosilactobacillus vaginalis_A, 95.0, 91.42, 0.82; GCF_014145505.1, s__Limosilactobacillus sp014145505, 95.0, 82.29, 0.62; GCF_013694365.1, s__Limosilactobacillus reuteri_E, 95.0, 80.71, 0.26; GCF_014635905.1, s__Limosilactobacillus caviae, 95.0, 79.57, 0.26; GCF_014145615.1, s__Limosilactobacillus sp014145615, 95.0, 79.23, 0.26; GCF_001436045.1, s__Limosilactobacillus frumen…	53.92	11	N/A	N/A
	Day 41	3S_bayt.10	30.17	0	d__Bacteria;p__Proteobacteria;c__Gammaproteobacteria;o__Cardiobacteriales;f__Wohlfahrtiimonadaceae;g__Wohlfahrtiimonas;s__Wohlfahrtiimonas sp002252155	GCF_002252155.1	95	d__Bacteria;p__Proteobacteria;c__Gammaproteobacteria;o__Cardiobacteriales;f__Wohlfahrtiimonadaceae;g__Wohlfahrtiimonas;s__Wohlfahrtiimonas sp002252155	98.13	0.99	GCF_002252155.1	95	d__Bacteria;p__Proteobacteria;c__Gammaproteobacteria;o__Cardiobacteriales;f__Wohlfahrtiimonadaceae;g__Wohlfahrtiimonas;s__Wohlfahrtiimonas sp002252155	98.13	0.99	d__Bacteria;p__Proteobacteria;c__Gammaproteobacteria;o__Cardiobacteriales;f__Wohlfahrtiimonadaceae;g__Wohlfahrtiimonas;s__	taxonomic classification defined by topology and ANI	topological placement and ANI have congruent species assignments	GCF_000375345.1, s__Wohlfahrtiimonas chitiniclastica, 95.0, 93.24, 0.96; GCF_002006795.1, s__Wohlfahrtiimonas populi, 95.0, 78.95, 0.48; GCF_002006755.1, s__Wohlfahrtiimonas larvae, 95.0, 78.85, 0.41	32.04	11	N/A	N/A
		3S_bayt.11	82.1	2.61	d__Bacteria;p__Firmicutes;c__Bacilli;o__Lactobacillales;f__Aerococcaceae;g__Globicatella;s__Globicatella sulfidifaciens	GCF_900167405.1	95	d__Bacteria;p__Firmicutes;c__Bacilli;o__Lactobacillales;f__Aerococcaceae;g__Globicatella;s__Globicatella sulfidifaciens	98.03	0.93	GCF_900167405.1	95	d__Bacteria;p__Firmicutes;c__Bacilli;o__Lactobacillales;f__Aerococcaceae;g__Globicatella;s__Globicatella sulfidifaciens	98.03	0.93	d__Bacteria;p__Firmicutes;c__Bacilli;o__Lactobacillales;f__Aerococcaceae;g__Globicatella;s__	taxonomic classification defined by topology and ANI	topological placement and ANI have congruent species assignments	GCF_001552295.1, s__Globicatella sanguinis, 95.0, 95.22, 0.82; GCF_010892315.1, s__Globicatella sp010892315, 95.0, 77.54, 0.25	67.78	11	N/A	N/A
		3S_bayt.12	81.5	19.48	d__Bacteria;p__Firmicutes;c__Bacilli;o__Lactobacillales;f__Lactobacillaceae;g__Ligilactobacillus;s__	N/A	N/A	N/A	N/A	N/A	GCF_001435955.1	95	d__Bacteria;p__Firmicutes;c__Bacilli;o__Lactobacillales;f__Lactobacillaceae;g__Ligilactobacillus;s__Ligilactobacillus salivarius	97.69	0.51	d__Bacteria;p__Firmicutes;c__Bacilli;o__Lactobacillales;f__Lactobacillaceae;g__Ligilactobacillus;s__	taxonomic classification defined by topology and ANI	N/A	GCF_000615845.1, s__Ligilactobacillus hayakitensis, 95.0, 78.53, 0.21; GCF_001591685.1, s__Ligilactobacillus murinus, 95.0, 77.66, 0.08; GCF_001434535.1, s__Ligilactobacillus animalis, 95.0, 77.62, 0.08; GCF_000423265.1, s__Ligilactobacillus saerimneri, 95.0, 77.49, 0.05; GCF_900765635.1, s__Ligilactobacillus sp900765635, 95.0, 77.47, 0.11; GCF_001436315.1, s__Ligilactobacillus aviarius, 95.0, 77…	65.06	11	0.999607	N/A
		3S_bayt.13	76.61	2.5	d__Bacteria;p__Firmicutes;c__Bacilli;o__Lactobacillales;f__Vagococcaceae;g__Vagococcus_A;s__Vagococcus_A lutrae	GCF_003987555.1	95	d__Bacteria;p__Firmicutes;c__Bacilli;o__Lactobacillales;f__Vagococcaceae;g__Vagococcus_A;s__Vagococcus_A lutrae	97.96	0.91	GCF_003987555.1	95	d__Bacteria;p__Firmicutes;c__Bacilli;o__Lactobacillales;f__Vagococcaceae;g__Vagococcus_A;s__Vagococcus_A lutrae	97.96	0.91	d__Bacteria;p__Firmicutes;c__Bacilli;o__Lactobacillales;f__Vagococcaceae;g__Vagococcus_A;s__	taxonomic classification defined by topology and ANI	topological placement and ANI have congruent species assignments	GCF_005145005.1, s__Vagococcus_A sp005145005, 95.0, 77.67, 0.15; GCF_004792515.1, s__Vagococcus_A sp004792515, 95.0, 77.58, 0.14; GCF_003987645.1, s__Vagococcus_A elongatus, 95.0, 76.58, 0.09	71.31	11	N/A	N/A
		3S_bayt.15	93.24	2.39	d__Bacteria;p__Firmicutes;c__Bacilli;o__Lactobacillales;f__Enterococcaceae;g__Enterococcus;s__Enterococcus faecalis	GCF_000392875.1	95	d__Bacteria;p__Firmicutes;c__Bacilli;o__Lactobacillales;f__Enterococcaceae;g__Enterococcus;s__Enterococcus faecalis	99.01	0.91	GCF_000392875.1	95	d__Bacteria;p__Firmicutes;c__Bacilli;o__Lactobacillales;f__Enterococcaceae;g__Enterococcus;s__Enterococcus faecalis	99.01	0.91	d__Bacteria;p__Firmicutes;c__Bacilli;o__Lactobacillales;f__Enterococcaceae;g__Enterococcus;s__	taxonomic classification defined by topology and ANI	topological placement and ANI have congruent species assignments	GCA_001465345.1, s__Enterococcus rotai, 95.0, 78.28, 0.26; GCF_001730295.1, s__Enterococcus plantarum, 95.0, 78.18, 0.25; GCF_000407165.1, s__Enterococcus haemoperoxidus, 95.0, 78.16, 0.26; GCF_002148425.1, s__Enterococcus sp002148425, 95.0, 78.13, 0.28; GCF_002140715.1, s__Enterococcus sp002140715, 95.0, 78.09, 0.26; GCF_001730285.1, s__Enterococcus ureasiticus, 95.0, 78.04, 0.28; GCF_002141365.…	76.83	11	N/A	N/A
		3S_bayt.16	78.4	0	d__Archaea;p__Methanobacteriota;c__Methanobacteria;o__Methanobacteriales;f__Methanobacteriaceae;g__Methanobrevibacter_A;s__Methanobrevibacter_A woesei	GCF_003111605.1	95	d__Archaea;p__Methanobacteriota;c__Methanobacteria;o__Methanobacteriales;f__Methanobacteriaceae;g__Methanobrevibacter_A;s__Methanobrevibacter_A woesei	96.73	0.92	GCF_003111605.1	95	d__Archaea;p__Methanobacteriota;c__Methanobacteria;o__Methanobacteriales;f__Methanobacteriaceae;g__Methanobrevibacter_A;s__Methanobrevibacter_A woesei	96.73	0.92	d__Archaea;p__Methanobacteriota;c__Methanobacteria;o__Methanobacteriales;f__Methanobacteriaceae;g__Methanobrevibacter_A;s__	taxonomic classification defined by topology and ANI	topological placement and ANI have congruent species assignments	GCF_002252585.1, s__Methanobrevibacter_A smithii_A, 95.0, 80.46, 0.52; GCF_000016525.1, s__Methanobrevibacter_A smithii, 95.0, 80.3, 0.5; GCF_900766745.1, s__Methanobrevibacter_A sp900766745, 95.0, 79.61, 0.38; GCA_002496065.1, s__Methanobrevibacter_A sp002496065, 95.0, 79.39, 0.36; GCF_001639275.1, s__Methanobrevibacter_A oralis, 95.0, 79.19, 0.46; GCF_900769095.1, s__Methanobrevibacter_A sp9007…	61.57	11	N/A	N/A
		3S_bayt.17	56.32	47.59	d__Bacteria;p__Firmicutes;c__Bacilli;o__Lactobacillales;f__Enterococcaceae;g__Enterococcus_A;s__	N/A	N/A	N/A	N/A	N/A	GCF_000406965.1	95	d__Bacteria;p__Firmicutes;c__Bacilli;o__Lactobacillales;f__Enterococcaceae;g__Enterococcus_A;s__Enterococcus_A avium	97.42	0.43	d__Bacteria;p__Firmicutes;c__Bacilli;o__Lactobacillales;f__Enterococcaceae;g__Enterococcus_A;s__	taxonomic classification defined by topology and ANI	N/A	GCF_002140655.1, s__Enterococcus_A sp002140655, 95.0, 81.45, 0.31; GCF_001886185.1, s__Enterococcus_A raffinosus, 95.0, 81.33, 0.3; GCF_000407545.1, s__Enterococcus_A gilvus, 95.0, 81.17, 0.26; GCF_000407185.1, s__Enterococcus_A malodoratus, 95.0, 81.12, 0.32; GCF_001544295.1, s__Enterococcus_A pseudoavium, 95.0, 80.78, 0.22; GCF_005405225.1, s__Enterococcus_A sp005405225, 95.0, 80.72, 0.23; GCF_…	20.13	11	0.998223	Genome has more than 33.3% of markers with multiple hits
		3S_bayt.18	50	0	d__Bacteria;p__Firmicutes_A;c__Clostridia;o__Tissierellales;f__Peptoniphilaceae;g__JAAZME01;s__	N/A	N/A	N/A	N/A	N/A	GCA_012798975.1	95	d__Bacteria;p__Firmicutes_A;c__Clostridia;o__Tissierellales;f__Peptoniphilaceae;g__JAAZME01;s__JAAZME01 sp012798975	75.31	0.02	d__Bacteria;p__Firmicutes_A;c__Clostridia;o__Tissierellales;f__Peptoniphilaceae;g__;s__	taxonomic classification defined by topology and ANI	N/A	N/A	44.37	11	0.876873	N/A
		3S_bayt.19	57.47	0	d__Bacteria;p__Firmicutes;c__Bacilli;o__Lactobacillales;f__Lactobacillaceae;g__Lactobacillus;s__Lactobacillus crispatus	GCF_002088015.1	95	d__Bacteria;p__Firmicutes;c__Bacilli;o__Lactobacillales;f__Lactobacillaceae;g__Lactobacillus;s__Lactobacillus crispatus	97.92	0.84	GCF_002088015.1	95	d__Bacteria;p__Firmicutes;c__Bacilli;o__Lactobacillales;f__Lactobacillaceae;g__Lactobacillus;s__Lactobacillus crispatus	97.92	0.84	d__Bacteria;p__Firmicutes;c__Bacilli;o__Lactobacillales;f__Lactobacillaceae;g__Lactobacillus;s__	taxonomic classification defined by topology and ANI	topological placement and ANI have congruent species assignments	GCF_000614735.1, s__Lactobacillus gallinarum, 95.0, 83.5, 0.6; GCF_000615285.1, s__Lactobacillus kitasatonis, 95.0, 82.82, 0.61; GCF_002706375.1, s__Lactobacillus amylovorus, 95.0, 82.74, 0.63; GCF_000160855.1, s__Lactobacillus helveticus, 95.0, 82.57, 0.59; GCF_001436305.1, s__Lactobacillus ultunensis, 95.0, 82.15, 0.62; GCF_001591845.1, s__Lactobacillus acidophilus, 95.0, 81.99, 0.61; GCF_90010…	52.05	11	N/A	N/A
		3S_bayt.2	94.66	2	d__Bacteria;p__Firmicutes_A;c__Clostridia;o__Lachnospirales;f__Lachnospiraceae;g__CHKCI001;s__	N/A	N/A	N/A	N/A	N/A	GCF_900045905.1	95	d__Bacteria;p__Firmicutes_A;c__Clostridia;o__Lachnospirales;f__Lachnospiraceae;g__CHKCI001;s__CHKCI001 sp900045905	89.33	0.89	d__Bacteria;p__Firmicutes_A;c__Clostridia;o__Lachnospirales;f__Lachnospiraceae;g__;s__	taxonomic classification defined by topology and ANI	N/A	N/A	85.31	11	0.987067	Genome not assigned to closest species as it falls outside its pre-defined ANI radius
		3S_bayt.21	75.03	0	d__Bacteria;p__Firmicutes_A;c__Clostridia;o__Lachnospirales;f__Lachnospiraceae;g__Blautia_A;s__	N/A	N/A	N/A	N/A	N/A	N/A	N/A	N/A	N/A	N/A	d__Bacteria;p__Firmicutes_A;c__Clostridia;o__Lachnospirales;f__Lachnospiraceae;g__Blautia_A;s__	ANI	N/A	GCA_900541985.1, s__Blautia_A sp900541985, 95.0, 78.74, 0.38; GCF_013302405.1, s__Blautia_A caecimuris, 95.0, 78.74, 0.44; GCA_900551465.1, s__Blautia_A sp900551465, 95.0, 78.4, 0.27; GCA_900553515.1, s__Blautia_A sp900553515, 95.0, 78.32, 0.38; GCF_900120195.1, s__Blautia_A sp900120195, 95.0, 78.31, 0.29; GCA_000210015.1, s__Blautia_A obeum_B, 95.0, 78.19, 0.29; GCA_900066355.1, s__Blautia_A sp9…	70.95	11	0.966182	N/A
		3S_bayt.22	89.35	0.63	d__Bacteria;p__Firmicutes_A;c__Clostridia;o__Lachnospirales;f__Lachnospiraceae;g__Ruminococcus_G;s__	N/A	N/A	N/A	N/A	N/A	GCF_000425525.1	95	d__Bacteria;p__Firmicutes_A;c__Clostridia;o__Lachnospirales;f__Lachnospiraceae;g__Ruminococcus_G;s__Ruminococcus_G gauvreauii	77.66	0.24	d__Bacteria;p__Firmicutes_A;c__Clostridia;o__Lachnospirales;f__Lachnospiraceae;g__;s__	taxonomic classification defined by topology and ANI	N/A	N/A	68.43	11	0.934099	N/A
		3S_bayt.23	18.42	0	d__Bacteria;p__Actinobacteriota;c__Actinomycetia;o__Mycobacteriales;f__Mycobacteriaceae;g__Corynebacterium;s__Corynebacterium xerosis	GCF_001552415.1	95	d__Bacteria;p__Actinobacteriota;c__Actinomycetia;o__Mycobacteriales;f__Mycobacteriaceae;g__Corynebacterium;s__Corynebacterium xerosis	98.1	0.98	GCF_001552415.1	95	d__Bacteria;p__Actinobacteriota;c__Actinomycetia;o__Mycobacteriales;f__Mycobacteriaceae;g__Corynebacterium;s__Corynebacterium xerosis	98.1	0.98	d__Bacteria;p__Actinobacteriota;c__Actinomycetia;o__Mycobacteriales;f__Mycobacteriaceae;g__Corynebacterium;s__	taxonomic classification defined by topology and ANI	topological placement and ANI have congruent species assignments	GCA_012837295.1, s__Corynebacterium sp012837295, 95.0, 90.06, 0.76; GCF_000758965.1, s__Corynebacterium freneyi, 95.0, 86.52, 0.86; GCF_001056295.1, s__Corynebacterium halotolerans_A, 95.0, 86.51, 0.9; GCA_012838715.1, s__Corynebacterium sp012838715, 95.0, 82.6, 0.67; GCF_900519355.1, s__Corynebacterium lactis_A, 95.0, 79.47, 0.39; GCF_001941505.1, s__Corynebacterium sphenisci, 95.0, 78.98, 0.52;…	14.23	11	N/A	N/A
		3S_bayt.24	18.97	0	d__Bacteria;p__Firmicutes;c__Bacilli;o__Lactobacillales;f__Lactobacillaceae;g__Ligilactobacillus;s__Ligilactobacillus agilis	GCF_001436215.1	95	d__Bacteria;p__Firmicutes;c__Bacilli;o__Lactobacillales;f__Lactobacillaceae;g__Ligilactobacillus;s__Ligilactobacillus agilis	96.87	0.9	GCF_001436215.1	95	d__Bacteria;p__Firmicutes;c__Bacilli;o__Lactobacillales;f__Lactobacillaceae;g__Ligilactobacillus;s__Ligilactobacillus agilis	96.87	0.9	d__Bacteria;p__Firmicutes;c__Bacilli;o__Lactobacillales;f__Lactobacillaceae;g__Ligilactobacillus;s__	taxonomic classification defined by topology and ANI	topological placement and ANI have congruent species assignments	GCF_003864415.1, s__Ligilactobacillus salitolerans, 95.0, 78.46, 0.03; GCF_900765635.1, s__Ligilactobacillus sp900765635, 95.0, 78.33, 0.09; GCF_000615765.1, s__Ligilactobacillus equi, 95.0, 78.15, 0.12; GCF_000615845.1, s__Ligilactobacillus hayakitensis, 95.0, 78.06, 0.09; GCA_001435375.1, s__Ligilactobacillus araffinosus, 95.0, 77.84, 0.08; GCF_000423265.1, s__Ligilactobacillus saerimneri, 95.0…	19.63	11	N/A	N/A
		3S_bayt.25	34.48	0	d__Bacteria;p__Firmicutes_A;c__Clostridia;o__Peptostreptococcales;f__Peptostreptococcaceae;g__Romboutsia;s__	N/A	N/A	N/A	N/A	N/A	N/A	N/A	N/A	N/A	N/A	d__Bacteria;p__Firmicutes_A;c__Clostridia;o__Peptostreptococcales;f__Peptostreptococcaceae;g__Romboutsia;s__	taxonomic classification defined by topology and ANI	N/A	GCF_900106845.1, s__Romboutsia timonensis, 95.0, 91.16, 0.88; GCF_900015215.1, s__Romboutsia ilealis, 95.0, 90.91, 0.88; GCF_900103615.1, s__Romboutsia lituseburensis, 95.0, 82.41, 0.78; GCF_000499525.1, s__Romboutsia dakarensis, 95.0, 82.37, 0.78; GCF_000686145.1, s__Romboutsia sp000686145, 95.0, 81.84, 0.78; GCF_900002575.1, s__Romboutsia hominis, 95.0, 81.81, 0.76	32.48	11	0.987606	Genome not assigned to closest species as it falls outside its pre-defined ANI radius
		3S_bayt.27	90.3	52.07	d__Bacteria;p__Firmicutes_A;c__Clostridia;o__Lachnospirales;f__Lachnospiraceae;g__Mediterraneibacter;s__	N/A	N/A	N/A	N/A	N/A	GCF_002159505.1	95	d__Bacteria;p__Firmicutes_A;c__Clostridia;o__Lachnospirales;f__Lachnospiraceae;g__Mediterraneibacter;s__Mediterraneibacter sp002159505	79.52	0.37	d__Bacteria;p__Firmicutes_A;c__Clostridia;o__Lachnospirales;f__Lachnospiraceae;g__Mediterraneibacter;s__	taxonomic classification defined by topology and ANI	N/A	GCA_002314255.1, s__Mediterraneibacter sp002314255, 95.0, 95.49, 0.6; GCF_900751785.1, s__Mediterraneibacter sp900751785, 95.0, 82.79, 0.47; GCF_002161355.1, s__Mediterraneibacter sp002161355, 95.0, 79.03, 0.37; GCA_900555215.1, s__Mediterraneibacter sp900555215, 95.0, 78.81, 0.45; GCF_002160525.1, s__Mediterraneibacter sp002160525, 95.0, 78.51, 0.34; GCF_900120155.1, s__Mediterraneibacter sp9001…	35.7	11	0.976077	Genome has more than 36.7% of markers with multiple hits
		3S_bayt.29	38.43	0	d__Bacteria;p__Firmicutes_A;c__Clostridia;o__Tissierellales;f__Peptoniphilaceae;g__JAAZME01;s__JAAZME01 sp012798975	GCA_012798975.1	95	d__Bacteria;p__Firmicutes_A;c__Clostridia;o__Tissierellales;f__Peptoniphilaceae;g__JAAZME01;s__JAAZME01 sp012798975	98.31	0.66	GCA_012798975.1	95	d__Bacteria;p__Firmicutes_A;c__Clostridia;o__Tissierellales;f__Peptoniphilaceae;g__JAAZME01;s__JAAZME01 sp012798975	98.31	0.66	d__Bacteria;p__Firmicutes_A;c__Clostridia;o__Tissierellales;f__Peptoniphilaceae;g__;s__	taxonomic classification defined by topology and ANI	topological placement and ANI have congruent species assignments	N/A	38.53	11	N/A	N/A
		3S_bayt.3	46.97	1.27	d__Bacteria;p__Firmicutes_C;c__Negativicutes;o__Selenomonadales;f__Selenomonadaceae;g__Megamonas;s__Megamonas funiformis	GCF_010669225.1	95	d__Bacteria;p__Firmicutes_C;c__Negativicutes;o__Selenomonadales;f__Selenomonadaceae;g__Megamonas;s__Megamonas funiformis	97.32	0.91	GCF_010669225.1	95	d__Bacteria;p__Firmicutes_C;c__Negativicutes;o__Selenomonadales;f__Selenomonadaceae;g__Megamonas;s__Megamonas funiformis	97.32	0.91	d__Bacteria;p__Firmicutes_C;c__Negativicutes;o__Selenomonadales;f__Selenomonadaceae;g__Megamonas;s__	taxonomic classification defined by topology and ANI	topological placement and ANI have congruent species assignments	GCA_900556715.1, s__Megamonas sp900556715, 95.0, 90.78, 0.24; GCF_900187035.1, s__Megamonas hypermegale, 95.0, 82.18, 0.72; GCA_002314325.1, s__Megamonas hypermegale_A, 95.0, 78.93, 0.29; GCA_900554895.1, s__Megamonas sp900554895, 95.0, 77.9, 0.31	30.79	11	N/A	N/A
		3S_bayt.30	92.48	0	d__Bacteria;p__Verrucomicrobiota;c__Verrucomicrobiae;o__Verrucomicrobiales;f__Akkermansiaceae;g__Akkermansia;s__Akkermansia sp900548895	GCA_900548895.1	95	d__Bacteria;p__Verrucomicrobiota;c__Verrucomicrobiae;o__Verrucomicrobiales;f__Akkermansiaceae;g__Akkermansia;s__Akkermansia sp900548895	98.6	0.91	GCA_900548895.1	95	d__Bacteria;p__Verrucomicrobiota;c__Verrucomicrobiae;o__Verrucomicrobiales;f__Akkermansiaceae;g__Akkermansia;s__Akkermansia sp900548895	98.6	0.91	d__Bacteria;p__Verrucomicrobiota;c__Verrucomicrobiae;o__Verrucomicrobiales;f__Akkermansiaceae;g__Akkermansia;s__	taxonomic classification defined by topology and ANI	topological placement and ANI have congruent species assignments	GCA_004557455.1, s__Akkermansia muciniphila_D, 95.0, 78.67, 0.26; GCA_900766865.1, s__Akkermansia sp900766865, 95.0, 78.26, 0.2; GCA_002358905.1, s__Akkermansia sp002358905, 95.0, 77.94, 0.18; GCF_001683795.1, s__Akkermansia glycaniphila, 95.0, 77.69, 0.16; GCF_900184965.1, s__Akkermansia muciniphila_A, 95.0, 77.12, 0.07; GCF_002885095.1, s__Akkermansia muciniphila_B, 95.0, 77.03, 0.12; GCF_00158…	89.95	11	N/A	N/A
		3S_bayt.31	34.74	0.61	d__Bacteria;p__Firmicutes_A;c__Clostridia;o__Tissierellales;f__Peptoniphilaceae;g__JAAZME01;s__	N/A	N/A	N/A	N/A	N/A	GCA_012798975.1	95	d__Bacteria;p__Firmicutes_A;c__Clostridia;o__Tissierellales;f__Peptoniphilaceae;g__JAAZME01;s__JAAZME01 sp012798975	75.98	0.03	d__Bacteria;p__Firmicutes_A;c__Clostridia;o__Tissierellales;f__Peptoniphilaceae;g__;s__	taxonomic classification defined by topology and ANI	N/A	N/A	49.59	11	0.879351	N/A
		3S_bayt.32	42.86	0	d__Bacteria;p__Firmicutes_A;c__Clostridia;o__Oscillospirales;f__Ruminococcaceae;g__Gemmiger;s__	N/A	N/A	N/A	N/A	N/A	GCA_003343905.1	95	d__Bacteria;p__Firmicutes_A;c__Clostridia;o__Oscillospirales;f__Ruminococcaceae;g__Gemmiger;s__Gemmiger variabilis_C	87.08	0.78	d__Bacteria;p__Firmicutes_A;c__Clostridia;o__Oscillospirales;f__Ruminococcaceae;g__Gemmiger;s__	taxonomic classification defined by topology and ANI	N/A	GCA_900545545.1, s__Gemmiger sp900545545, 95.0, 82.69, 0.63; GCF_000157955.1, s__Gemmiger variabilis, 95.0, 82.25, 0.66; GCA_900539695.1, s__Gemmiger sp900539695, 95.0, 80.72, 0.55; GCA_002306375.1, s__Gemmiger sp002306375, 95.0, 80.6, 0.45; GCA_004554775.1, s__Gemmiger variabilis_B, 95.0, 80.44, 0.55; GCF_900167555.1, s__Gemmiger formicilis, 95.0, 80.17, 0.56; GCA_900540775.1, s__Gemmiger sp9005…	37.3	11	0.993558	Genome not assigned to closest species as it falls outside its pre-defined ANI radius
		3S_bayt.33	29.31	0	d__Bacteria;p__Firmicutes_A;c__Clostridia;o__Tissierellales;f__Peptoniphilaceae;g__Anaerococcus;s__	N/A	N/A	N/A	N/A	N/A	N/A	N/A	N/A	N/A	N/A	d__Bacteria;p__Firmicutes_A;c__Clostridia;o__Tissierellales;f__Peptoniphilaceae;g__Anaerococcus;s__	ANI	N/A	GCF_000311745.1, s__Anaerococcus obesiensis, 96.6984, 81.11, 0.29; GCF_000312365.2, s__Anaerococcus provencensis, 95.0, 80.89, 0.33; GCF_000191725.1, s__Anaerococcus prevotii_A, 95.0, 80.71, 0.33; GCF_001182725.1, s__Anaerococcus jeddahensis, 95.0, 80.5, 0.36; GCA_000308255.3, s__Anaerococcus pacaensis, 95.0, 80.44, 0.33; GCA_900551095.1, s__Anaerococcus sp900551095, 95.0, 80.18, 0.59; GCF_000156…	21.88	11	0.984473	N/A
		3S_bayt.34	59.16	0.26	d__Bacteria;p__Firmicutes;c__Bacilli;o__Lactobacillales;f__Lactobacillaceae;g__Ligilactobacillus;s__Ligilactobacillus agilis	GCF_001436215.1	95	d__Bacteria;p__Firmicutes;c__Bacilli;o__Lactobacillales;f__Lactobacillaceae;g__Ligilactobacillus;s__Ligilactobacillus agilis	97.4	0.92	GCF_001436215.1	95	d__Bacteria;p__Firmicutes;c__Bacilli;o__Lactobacillales;f__Lactobacillaceae;g__Ligilactobacillus;s__Ligilactobacillus agilis	97.4	0.92	d__Bacteria;p__Firmicutes;c__Bacilli;o__Lactobacillales;f__Lactobacillaceae;g__Ligilactobacillus;s__	taxonomic classification defined by topology and ANI	topological placement and ANI have congruent species assignments	GCF_001436315.1, s__Ligilactobacillus aviarius, 95.0, 79.54, 0.08; GCA_001435375.1, s__Ligilactobacillus araffinosus, 95.0, 79.47, 0.07; GCF_900113455.1, s__Ligilactobacillus ruminis, 95.0, 79.37, 0.07; GCF_001591685.1, s__Ligilactobacillus murinus, 95.0, 79.18, 0.09; GCF_000615765.1, s__Ligilactobacillus equi, 95.0, 79.11, 0.16; GCF_001654615.1, s__Ligilactobacillus aviarius_B, 95.0, 79.07, 0.08…	71.15	11	N/A	N/A
		3S_bayt.35	12.85	0.86	d__Bacteria;p__Firmicutes_A;c__Clostridia_A;o__Christensenellales;f__CAG-74;g__HGM11575;s__	N/A	N/A	N/A	N/A	N/A	GCF_900754775.1	95	d__Bacteria;p__Firmicutes_A;c__Clostridia_A;o__Christensenellales;f__CAG-74;g__HGM11575;s__HGM11575 sp900754775	90.57	0.65	d__Bacteria;p__Firmicutes_A;c__Clostridia_A;o__Christensenellales;f__CAG-74;g__HGM11575;s__	taxonomic classification defined by topology and ANI	N/A	GCA_002068815.1, s__HGM11575 sp002068815, 95.0, 78.74, 0.27; GCA_012514855.1, s__HGM11575 sp012514855, 95.0, 77.85, 0.31	15.76	11	0.947548	Genome not assigned to closest species as it falls outside its pre-defined ANI radius
		3S_bayt.36	71.34	0	d__Bacteria;p__Firmicutes_A;c__Clostridia;o__Tissierellales;f__Peptoniphilaceae;g__Anaerococcus;s__	N/A	N/A	N/A	N/A	N/A	N/A	N/A	N/A	N/A	N/A	d__Bacteria;p__Firmicutes_A;c__Clostridia;o__Tissierellales;f__Peptoniphilaceae;g__Anaerococcus;s__	ANI	N/A	GCF_000156575.1, s__Anaerococcus lactolyticus, 95.0, 81.71, 0.54; GCA_900551095.1, s__Anaerococcus sp900551095, 95.0, 81.67, 0.51; GCF_900128415.1, s__Anaerococcus mediterraneensis, 95.0, 80.34, 0.44; GCF_000159095.1, s__Anaerococcus tetradius, 95.0, 80.17, 0.25; GCF_001182725.1, s__Anaerococcus jeddahensis, 95.0, 80.07, 0.15; GCF_900258475.1, s__Anaerococcus sp900258475, 95.0, 79.94, 0.53; GCF_9…	72.98	11	0.985131	N/A
		3S_bayt.37	59.48	0	d__Bacteria;p__Firmicutes;c__Bacilli;o__Lactobacillales;f__Lactobacillaceae;g__Ligilactobacillus;s__Ligilactobacillus aviarius	GCF_001436315.1	95	d__Bacteria;p__Firmicutes;c__Bacilli;o__Lactobacillales;f__Lactobacillaceae;g__Ligilactobacillus;s__Ligilactobacillus aviarius	96.22	0.95	GCF_001436315.1	95	d__Bacteria;p__Firmicutes;c__Bacilli;o__Lactobacillales;f__Lactobacillaceae;g__Ligilactobacillus;s__Ligilactobacillus aviarius	96.22	0.95	d__Bacteria;p__Firmicutes;c__Bacilli;o__Lactobacillales;f__Lactobacillaceae;g__Ligilactobacillus;s__	taxonomic classification defined by topology and ANI	topological placement and ANI have congruent species assignments	GCF_001654615.1, s__Ligilactobacillus aviarius_B, 95.0, 94.92, 0.92; GCA_001435375.1, s__Ligilactobacillus araffinosus, 95.0, 89.89, 0.86; GCF_001436215.1, s__Ligilactobacillus agilis, 95.0, 77.52, 0.11; GCF_001591685.1, s__Ligilactobacillus murinus, 95.0, 77.36, 0.09; GCF_000615765.1, s__Ligilactobacillus equi, 95.0, 77.28, 0.07; GCF_001434535.1, s__Ligilactobacillus animalis, 95.0, 77.2, 0.12; …	57.59	11	N/A	N/A
		3S_bayt.38	85.01	0	d__Bacteria;p__Firmicutes_A;c__Clostridia;o__Oscillospirales;f__Acutalibacteraceae;g__CAG-180;s__	N/A	N/A	N/A	N/A	N/A	N/A	N/A	N/A	N/A	N/A	d__Bacteria;p__Firmicutes_A;c__Clostridia;o__Oscillospirales;f__Acutalibacteraceae;g__CAG-180;s__	ANI	N/A	GCF_900766945.1, s__CAG-180 sp900766945, 95.0, 79.34, 0.36; GCA_004555265.1, s__CAG-180 sp004555265, 95.0, 79.16, 0.48; GCA_900540295.1, s__CAG-180 sp900540295, 95.0, 78.69, 0.42; GCA_002314305.1, s__CAG-180 sp002314305, 95.0, 78.68, 0.3; GCA_900545625.1, s__CAG-180 sp900545625, 95.0, 78.2, 0.36; GCA_002490525.1, s__CAG-180 sp002490525, 95.0, 77.7, 0.3; GCA_000432435.1, s__CAG-180 sp000432435, 95…	84.93	11	0.959583	N/A
		3S_bayt.39	43.51	0	d__Bacteria;p__Actinobacteriota;c__Coriobacteriia;o__Coriobacteriales;f__Eggerthellaceae;g__UMGS1293;s__	N/A	N/A	N/A	N/A	N/A	GCF_900754495.1	95	d__Bacteria;p__Actinobacteriota;c__Coriobacteriia;o__Coriobacteriales;f__Eggerthellaceae;g__UMGS1293;s__UMGS1293 sp900754495	83.44	0.65	d__Bacteria;p__Actinobacteriota;c__Coriobacteriia;o__Coriobacteriales;f__Eggerthellaceae;g__UMGS1293;s__	taxonomic classification defined by topology and ANI	N/A	GCA_900550385.1, s__UMGS1293 sp900550385, 95.0, 82.68, 0.61	32.38	11	0.972871	Genome not assigned to closest species as it falls outside its pre-defined ANI radius
		3S_bayt.4	69.46	0.68	d__Bacteria;p__Firmicutes_A;c__Clostridia;o__Oscillospirales;f__Ruminococcaceae;g__Ruthenibacterium;s__	N/A	N/A	N/A	N/A	N/A	GCA_002315015.1	95	d__Bacteria;p__Firmicutes_A;c__Clostridia;o__Oscillospirales;f__Ruminococcaceae;g__Ruthenibacterium;s__Ruthenibacterium sp002315015	77.08	0.2	d__Bacteria;p__Firmicutes_A;c__Clostridia;o__Oscillospirales;f__Ruminococcaceae;g__Ruthenibacterium;s__	taxonomic classification defined by topology and ANI	N/A	GCF_000949455.1, s__Ruthenibacterium lactatiformans, 95.0, 79.19, 0.43; GCF_900759375.1, s__Ruthenibacterium sp900759375, 95.0, 78.84, 0.29; GCA_900546885.1, s__Ruthenibacterium sp900546885, 95.0, 78.78, 0.32; GCA_003149955.1, s__Ruthenibacterium sp003149955, 95.0, 78.67, 0.27; GCA_013316265.1, s__Ruthenibacterium sp013316265, 95.0, 78.54, 0.19; GCA_009929695.1, s__Ruthenibacterium sp009929695, 9…	74.53	11	0.942986	N/A
		3S_bayt.40	58.85	0	d__Bacteria;p__Actinobacteriota;c__Coriobacteriia;o__Coriobacteriales;f__Eggerthellaceae;g__CAG-1427;s__CAG-1427 sp000435475	GCA_000435475.1	95	d__Bacteria;p__Actinobacteriota;c__Coriobacteriia;o__Coriobacteriales;f__Eggerthellaceae;g__CAG-1427;s__CAG-1427 sp000435475	96.23	0.9	GCA_000435475.1	95	d__Bacteria;p__Actinobacteriota;c__Coriobacteriia;o__Coriobacteriales;f__Eggerthellaceae;g__CAG-1427;s__CAG-1427 sp000435475	96.23	0.9	d__Bacteria;p__Actinobacteriota;c__Coriobacteriia;o__Coriobacteriales;f__Eggerthellaceae;g__CAG-1427;s__	taxonomic classification defined by topology and ANI	topological placement and ANI have congruent species assignments	GCA_900542065.1, s__CAG-1427 sp000431675, 95.0, 81.27, 0.47; GCA_900551155.1, s__CAG-1427 sp900551155, 95.0, 80.94, 0.34; GCA_900548955.1, s__CAG-1427 sp900548955, 95.0, 80.69, 0.43; GCA_900554685.1, s__CAG-1427 sp900554685, 95.0, 79.84, 0.42; GCA_900556585.1, s__CAG-1427 sp900556585, 95.0, 79.35, 0.16; GCA_900547965.1, s__CAG-1427 sp900547965, 95.0, 78.19, 0.1; GCA_000435675.1, s__CAG-1427 sp000…	47.93	11	N/A	N/A
		3S_bayt.41	13.79	0	d__Bacteria;p__Firmicutes;c__Bacilli;o__Lactobacillales;f__Lactobacillaceae;g__Lactobacillus;s__Lactobacillus crispatus	GCF_002088015.1	95	d__Bacteria;p__Firmicutes;c__Bacilli;o__Lactobacillales;f__Lactobacillaceae;g__Lactobacillus;s__Lactobacillus crispatus	98.68	0.74	GCF_002088015.1	95	d__Bacteria;p__Firmicutes;c__Bacilli;o__Lactobacillales;f__Lactobacillaceae;g__Lactobacillus;s__Lactobacillus crispatus	98.68	0.74	d__Bacteria;p__Firmicutes;c__Bacilli;o__Lactobacillales;f__Lactobacillaceae;g__Lactobacillus;s__	taxonomic classification defined by topology and ANI	topological placement and ANI have congruent species assignments	GCF_001591845.1, s__Lactobacillus acidophilus, 95.0, 81.39, 0.4; GCF_000160855.1, s__Lactobacillus helveticus, 95.0, 80.96, 0.39; GCF_002706375.1, s__Lactobacillus amylovorus, 95.0, 80.83, 0.41; GCF_000614735.1, s__Lactobacillus gallinarum, 95.0, 80.69, 0.43; GCF_000615285.1, s__Lactobacillus kitasatonis, 95.0, 80.66, 0.42; GCF_001436305.1, s__Lactobacillus ultunensis, 95.0, 80.57, 0.48; GCF_9001…	13.14	11	N/A	Genome domain questionable ( 13.3% Bacterial, 4.1% Archaeal)
		3S_bayt.42	31.03	0	d__Bacteria;p__Firmicutes;c__Bacilli;o__Lactobacillales;f__Lactobacillaceae;g__Lactobacillus;s__Lactobacillus crispatus	GCF_002088015.1	95	d__Bacteria;p__Firmicutes;c__Bacilli;o__Lactobacillales;f__Lactobacillaceae;g__Lactobacillus;s__Lactobacillus crispatus	97.04	0.8	GCF_002088015.1	95	d__Bacteria;p__Firmicutes;c__Bacilli;o__Lactobacillales;f__Lactobacillaceae;g__Lactobacillus;s__Lactobacillus crispatus	97.04	0.8	d__Bacteria;p__Firmicutes;c__Bacilli;o__Lactobacillales;f__Lactobacillaceae;g__Lactobacillus;s__	taxonomic classification defined by topology and ANI	topological placement and ANI have congruent species assignments	GCF_000614735.1, s__Lactobacillus gallinarum, 95.0, 85.26, 0.6; GCF_000615285.1, s__Lactobacillus kitasatonis, 95.0, 84.72, 0.62; GCF_002706375.1, s__Lactobacillus amylovorus, 95.0, 83.63, 0.59; GCF_000160855.1, s__Lactobacillus helveticus, 95.0, 83.21, 0.6; GCF_001591845.1, s__Lactobacillus acidophilus, 95.0, 83.03, 0.58; GCF_001436305.1, s__Lactobacillus ultunensis, 95.0, 82.47, 0.57; GCF_90010…	29.01	11	N/A	N/A
		3S_bayt.43	97.25	0.6	d__Bacteria;p__Firmicutes;c__Bacilli;o__Lactobacillales;f__Streptococcaceae;g__Streptococcus;s__Streptococcus alactolyticus	GCF_012277075.1	95	d__Bacteria;p__Firmicutes;c__Bacilli;o__Lactobacillales;f__Streptococcaceae;g__Streptococcus;s__Streptococcus alactolyticus	99.41	0.98	GCF_012277075.1	95	d__Bacteria;p__Firmicutes;c__Bacilli;o__Lactobacillales;f__Streptococcaceae;g__Streptococcus;s__Streptococcus alactolyticus	99.41	0.98	d__Bacteria;p__Firmicutes;c__Bacilli;o__Lactobacillales;f__Streptococcaceae;g__Streptococcus;s__	taxonomic classification defined by topology and ANI	topological placement and ANI have congruent species assignments	GCF_900475675.1, s__Streptococcus lutetiensis, 95.0, 82.17, 0.63; GCF_000154985.1, s__Streptococcus infantarius, 95.0, 81.97, 0.63; GCF_002000985.1, s__Streptococcus gallolyticus, 96.3165, 81.91, 0.68; GCF_000283635.1, s__Streptococcus macedonicus, 96.3165, 81.86, 0.66; GCF_900101445.1, s__Streptococcus equinus_B, 95.0, 81.76, 0.63; GCF_900478025.1, s__Streptococcus pasteurianus, 96.1304, 81.55, …	96.09	11	N/A	N/A
		3S_bayt.5	76.31	0.54	d__Bacteria;p__Firmicutes;c__Bacilli;o__Lactobacillales;f__Lactobacillaceae;g__Limosilactobacillus;s__Limosilactobacillus reuteri_E	GCF_013694365.1	95	d__Bacteria;p__Firmicutes;c__Bacilli;o__Lactobacillales;f__Lactobacillaceae;g__Limosilactobacillus;s__Limosilactobacillus reuteri_E	97.88	0.85	GCF_013694365.1	95	d__Bacteria;p__Firmicutes;c__Bacilli;o__Lactobacillales;f__Lactobacillaceae;g__Limosilactobacillus;s__Limosilactobacillus reuteri_E	97.88	0.85	d__Bacteria;p__Firmicutes;c__Bacilli;o__Lactobacillales;f__Lactobacillaceae;g__Limosilactobacillus;s__	taxonomic classification defined by topology and ANI	topological placement and ANI have congruent species assignments	GCF_000016825.1, s__Limosilactobacillus reuteri, 95.0, 96.11, 0.89; GCF_003072625.1, s__Limosilactobacillus reuteri_D, 95.0, 94.39, 0.87; GCF_014145615.1, s__Limosilactobacillus sp014145615, 95.0, 93.55, 0.87; GCF_014145545.1, s__Limosilactobacillus sp014145545, 95.0, 90.71, 0.82; GCF_014635905.1, s__Limosilactobacillus caviae, 95.0, 83.49, 0.75; GCF_009663775.1, s__Limosilactobacillus sp00966377…	66.05	11	N/A	N/A
		3S_bayt.6	27.3	0.12	d__Bacteria;p__Actinobacteriota;c__Coriobacteriia;o__Coriobacteriales;f__Eggerthellaceae;g__CAG-1427;s__CAG-1427 sp000435475	GCA_000435475.1	95	d__Bacteria;p__Actinobacteriota;c__Coriobacteriia;o__Coriobacteriales;f__Eggerthellaceae;g__CAG-1427;s__CAG-1427 sp000435475	96.07	0.83	GCA_000435475.1	95	d__Bacteria;p__Actinobacteriota;c__Coriobacteriia;o__Coriobacteriales;f__Eggerthellaceae;g__CAG-1427;s__CAG-1427 sp000435475	96.07	0.83	d__Bacteria;p__Actinobacteriota;c__Coriobacteriia;o__Coriobacteriales;f__Eggerthellaceae;g__CAG-1427;s__	taxonomic classification defined by topology and ANI	topological placement and ANI have congruent species assignments	GCA_900542065.1, s__CAG-1427 sp000431675, 95.0, 82.07, 0.53; GCA_900551155.1, s__CAG-1427 sp900551155, 95.0, 81.54, 0.47; GCA_900556585.1, s__CAG-1427 sp900556585, 95.0, 80.54, 0.4; GCA_900548955.1, s__CAG-1427 sp900548955, 95.0, 80.48, 0.45; GCA_900554685.1, s__CAG-1427 sp900554685, 95.0, 80.24, 0.5; GCA_000436075.1, s__CAG-1427 sp000436075, 95.0, 79.23, 0.14; GCF_900753095.1, s__CAG-1427 sp9007…	30.89	11	N/A	N/A
		3S_bayt.7	91.71	7.34	d__Bacteria;p__Firmicutes_A;c__Clostridia;o__Lachnospirales;f__Lachnospiraceae;g__Merdimonas;s__Merdimonas faecis	GCF_001754075.1	95	d__Bacteria;p__Firmicutes_A;c__Clostridia;o__Lachnospirales;f__Lachnospiraceae;g__Merdimonas;s__Merdimonas faecis	98.76	0.91	GCF_001754075.1	95	d__Bacteria;p__Firmicutes_A;c__Clostridia;o__Lachnospirales;f__Lachnospiraceae;g__Merdimonas;s__Merdimonas faecis	98.76	0.91	d__Bacteria;p__Firmicutes_A;c__Clostridia;o__Lachnospirales;f__Lachnospiraceae;g__Merdimonas;s__	taxonomic classification defined by topology and ANI	topological placement and ANI have congruent species assignments	GCA_900553355.1, s__Merdimonas sp900553355, 95.0, 81.72, 0.65	73.06	11	N/A	Genome has more than 15.0% of markers with multiple hits
		3S_bayt.8	96.19	1.16	d__Bacteria;p__Firmicutes;c__Bacilli;o__Lactobacillales;f__Lactobacillaceae;g__Lactobacillus;s__Lactobacillus johnsonii	GCF_000159355.1	95	d__Bacteria;p__Firmicutes;c__Bacilli;o__Lactobacillales;f__Lactobacillaceae;g__Lactobacillus;s__Lactobacillus johnsonii	97.95	0.87	GCF_000159355.1	95	d__Bacteria;p__Firmicutes;c__Bacilli;o__Lactobacillales;f__Lactobacillaceae;g__Lactobacillus;s__Lactobacillus johnsonii	97.95	0.87	d__Bacteria;p__Firmicutes;c__Bacilli;o__Lactobacillales;f__Lactobacillaceae;g__Lactobacillus;s__	taxonomic classification defined by topology and ANI	topological placement and ANI have congruent species assignments	GCF_001436695.1, s__Lactobacillus taiwanensis, 95.0, 87.48, 0.78; GCF_000014425.1, s__Lactobacillus gasseri, 95.0, 85.66, 0.77; GCF_003584685.1, s__Lactobacillus paragasseri, 95.0, 85.58, 0.78; GCF_000296835.1, s__Lactobacillus hominis, 95.0, 80.16, 0.39; GCF_001435325.1, s__Lactobacillus intestinalis, 95.0, 80.15, 0.3; GCF_003423665.1, s__Lactobacillus rodentium, 95.0, 79.66, 0.32; GCF_000160855…	92.56	11	N/A	N/A
		3S_BMD.10	40.53	0.21	d__Bacteria;p__Campylobacterota;c__Campylobacteria;o__Campylobacterales;f__Helicobacteraceae;g__Helicobacter_D;s__Helicobacter_D pullorum	GCF_008801855.1	95	d__Bacteria;p__Campylobacterota;c__Campylobacteria;o__Campylobacterales;f__Helicobacteraceae;g__Helicobacter_D;s__Helicobacter_D pullorum	98.14	0.98	GCF_008801855.1	95	d__Bacteria;p__Campylobacterota;c__Campylobacteria;o__Campylobacterales;f__Helicobacteraceae;g__Helicobacter_D;s__Helicobacter_D pullorum	98.14	0.98	d__Bacteria;p__Campylobacterota;c__Campylobacteria;o__Campylobacterales;f__Helicobacteraceae;g__Helicobacter_D;s__	taxonomic classification defined by topology and ANI	topological placement and ANI have congruent species assignments	GCF_000162575.1, s__Helicobacter_D canadensis, 95.0, 79.95, 0.67; GCF_003288905.1, s__Helicobacter_D sp003288905, 95.0, 79.82, 0.7; GCF_000158455.1, s__Helicobacter_D winghamensis, 95.0, 77.84, 0.4; GCF_003670295.1, s__Helicobacter_D burdigaliensis, 95.0, 77.64, 0.41; GCF_003245365.1, s__Helicobacter_D valdiviensis, 95.0, 77.63, 0.41; GCF_000765745.2, s__Helicobacter_D apodemus, 95.0, 77.44, 0.37…	32.08	11	N/A	N/A
		3S_BMD.11	63.43	0.52	d__Bacteria;p__Firmicutes;c__Bacilli;o__Lactobacillales;f__Lactobacillaceae;g__Ligilactobacillus;s__Ligilactobacillus aviarius	GCF_001436315.1	95	d__Bacteria;p__Firmicutes;c__Bacilli;o__Lactobacillales;f__Lactobacillaceae;g__Ligilactobacillus;s__Ligilactobacillus aviarius	96.7	0.98	GCF_001436315.1	95	d__Bacteria;p__Firmicutes;c__Bacilli;o__Lactobacillales;f__Lactobacillaceae;g__Ligilactobacillus;s__Ligilactobacillus aviarius	96.7	0.98	d__Bacteria;p__Firmicutes;c__Bacilli;o__Lactobacillales;f__Lactobacillaceae;g__Ligilactobacillus;s__	taxonomic classification defined by topology and ANI	topological placement and ANI have congruent species assignments	GCF_001654615.1, s__Ligilactobacillus aviarius_B, 95.0, 95.41, 0.96; GCA_001435375.1, s__Ligilactobacillus araffinosus, 95.0, 90.29, 0.93; GCF_000615845.1, s__Ligilactobacillus hayakitensis, 95.0, 78.16, 0.1; GCF_001436215.1, s__Ligilactobacillus agilis, 95.0, 78.06, 0.13; GCF_001434535.1, s__Ligilactobacillus animalis, 95.0, 77.96, 0.12; GCF_001591685.1, s__Ligilactobacillus murinus, 95.0, 77.9,…	53.86	11	N/A	N/A
		3S_BMD.12	72.41	0	d__Bacteria;p__Bacteroidota;c__Bacteroidia;o__Bacteroidales;f__Bacteroidaceae;g__Phocaeicola;s__Phocaeicola sp002161565	GCF_002161565.1	95	d__Bacteria;p__Bacteroidota;c__Bacteroidia;o__Bacteroidales;f__Bacteroidaceae;g__Phocaeicola;s__Phocaeicola sp002161565	98.09	0.87	GCF_002161565.1	95	d__Bacteria;p__Bacteroidota;c__Bacteroidia;o__Bacteroidales;f__Bacteroidaceae;g__Phocaeicola;s__Phocaeicola sp002161565	98.09	0.87	d__Bacteria;p__Bacteroidota;c__Bacteroidia;o__Bacteroidales;f__Bacteroidaceae;g__Phocaeicola;s__	taxonomic classification defined by topology and ANI	topological placement and ANI have congruent species assignments	GCF_000190575.1, s__Phocaeicola salanitronis, 95.0, 88.44, 0.61; GCA_900546355.1, s__Phocaeicola sp900546355, 95.0, 85.04, 0.54; GCF_002161765.1, s__Phocaeicola sp002161765, 95.0, 81.6, 0.54; GCA_900544675.1, s__Phocaeicola sp900544675, 95.0, 81.18, 0.58; GCA_900552075.1, s__Phocaeicola sp900552075, 95.0, 78.09, 0.2; GCA_900546095.1, s__Phocaeicola sp900546095, 95.0, 78.05, 0.2; GCF_900128455.1, …	67.6	11	N/A	N/A
		3S_BMD.13	77.87	1.49	d__Bacteria;p__Bacteroidota;c__Bacteroidia;o__Bacteroidales;f__Bacteroidaceae;g__Phocaeicola;s__Phocaeicola barnesiae	GCF_000374585.1	95	d__Bacteria;p__Bacteroidota;c__Bacteroidia;o__Bacteroidales;f__Bacteroidaceae;g__Phocaeicola;s__Phocaeicola barnesiae	98.18	0.87	GCF_000374585.1	95	d__Bacteria;p__Bacteroidota;c__Bacteroidia;o__Bacteroidales;f__Bacteroidaceae;g__Phocaeicola;s__Phocaeicola barnesiae	98.18	0.87	d__Bacteria;p__Bacteroidota;c__Bacteroidia;o__Bacteroidales;f__Bacteroidaceae;g__Phocaeicola;s__	taxonomic classification defined by topology and ANI	topological placement and ANI have congruent species assignments	GCA_900551645.1, s__Phocaeicola sp900551645, 95.0, 89.21, 0.6; GCA_900553185.1, s__Phocaeicola sp900553185, 95.0, 83.45, 0.54; GCA_900551445.1, s__Phocaeicola sp900551445, 95.0, 79.51, 0.31; GCF_900128455.1, s__Phocaeicola mediterraneensis, 95.0, 79.45, 0.38; GCF_902362595.1, s__Phocaeicola sp900066455, 95.0, 79.38, 0.36; GCA_900552075.1, s__Phocaeicola sp900552075, 95.0, 79.36, 0.3; GCF_00343753…	64.15	11	N/A	N/A
		3S_BMD.14	99.2	0	d__Archaea;p__Methanobacteriota;c__Methanobacteria;o__Methanobacteriales;f__Methanobacteriaceae;g__Methanobrevibacter_A;s__Methanobrevibacter_A woesei	GCF_003111605.1	95	d__Archaea;p__Methanobacteriota;c__Methanobacteria;o__Methanobacteriales;f__Methanobacteriaceae;g__Methanobrevibacter_A;s__Methanobrevibacter_A woesei	96.76	0.9	GCF_003111605.1	95	d__Archaea;p__Methanobacteriota;c__Methanobacteria;o__Methanobacteriales;f__Methanobacteriaceae;g__Methanobrevibacter_A;s__Methanobrevibacter_A woesei	96.76	0.9	d__Archaea;p__Methanobacteriota;c__Methanobacteria;o__Methanobacteriales;f__Methanobacteriaceae;g__Methanobrevibacter_A;s__	taxonomic classification defined by topology and ANI	topological placement and ANI have congruent species assignments	GCF_002252585.1, s__Methanobrevibacter_A smithii_A, 95.0, 80.62, 0.49; GCF_000016525.1, s__Methanobrevibacter_A smithii, 95.0, 80.39, 0.47; GCA_900314695.1, s__Methanobrevibacter_A sp900314695, 95.0, 79.68, 0.33; GCF_900766745.1, s__Methanobrevibacter_A sp900766745, 95.0, 79.59, 0.39; GCF_003111625.1, s__Methanobrevibacter_A thaueri, 95.0, 79.47, 0.2; GCF_001548675.1, s__Methanobrevibacter_A sp00…	97.95	11	N/A	N/A
		3S_BMD.15	48.28	0	d__Bacteria;p__Firmicutes_A;c__Clostridia;o__Lachnospirales;f__Lachnospiraceae;g__Mediterraneibacter;s__Mediterraneibacter sp002314255	GCA_002314255.1	95	d__Bacteria;p__Firmicutes_A;c__Clostridia;o__Lachnospirales;f__Lachnospiraceae;g__Mediterraneibacter;s__Mediterraneibacter sp002314255	98.82	0.75	GCA_002314255.1	95	d__Bacteria;p__Firmicutes_A;c__Clostridia;o__Lachnospirales;f__Lachnospiraceae;g__Mediterraneibacter;s__Mediterraneibacter sp002314255	98.82	0.75	d__Bacteria;p__Firmicutes_A;c__Clostridia;o__Lachnospirales;f__Lachnospiraceae;g__Mediterraneibacter;s__	taxonomic classification defined by topology and ANI	topological placement and ANI have congruent species assignments	GCF_900751785.1, s__Mediterraneibacter sp900751785, 95.0, 83.99, 0.7; GCA_900555215.1, s__Mediterraneibacter sp900555215, 95.0, 79.86, 0.26; GCF_002161355.1, s__Mediterraneibacter sp002161355, 95.0, 79.41, 0.46; GCF_002159505.1, s__Mediterraneibacter sp002159505, 95.0, 78.77, 0.4; GCF_002160525.1, s__Mediterraneibacter sp002160525, 95.0, 78.74, 0.42; GCF_900761655.1, s__Mediterraneibacter sp90076…	46.34	11	N/A	N/A
		3S_BMD.16	47.37	0	d__Bacteria;p__Firmicutes_A;c__Clostridia;o__Lachnospirales;f__Lachnospiraceae;g__Ruminococcus_G;s__	N/A	N/A	N/A	N/A	N/A	GCF_000425525.1	95	d__Bacteria;p__Firmicutes_A;c__Clostridia;o__Lachnospirales;f__Lachnospiraceae;g__Ruminococcus_G;s__Ruminococcus_G gauvreauii	77.19	0.24	d__Bacteria;p__Firmicutes_A;c__Clostridia;o__Lachnospirales;f__Lachnospiraceae;g__;s__	taxonomic classification defined by topology and ANI	N/A	N/A	40.86	11	0.934235	N/A
		3S_BMD.17	35.36	0	d__Bacteria;p__Actinobacteriota;c__Coriobacteriia;o__Coriobacteriales;f__Coriobacteriaceae;g__Enorma;s__Enorma massiliensis	GCF_000311845.1	95	d__Bacteria;p__Actinobacteriota;c__Coriobacteriia;o__Coriobacteriales;f__Coriobacteriaceae;g__Enorma;s__Enorma massiliensis	96.99	0.86	GCF_000311845.1	95	d__Bacteria;p__Actinobacteriota;c__Coriobacteriia;o__Coriobacteriales;f__Coriobacteriaceae;g__Enorma;s__Enorma massiliensis	96.99	0.86	d__Bacteria;p__Actinobacteriota;c__Coriobacteriia;o__Coriobacteriales;f__Coriobacteriaceae;g__Enorma;s__	taxonomic classification defined by topology and ANI	topological placement and ANI have congruent species assignments	GCA_900538305.1, s__Enorma sp900538305, 95.0, 81.84, 0.5; GCF_000321165.1, s__Enorma timonensis, 95.0, 81.7, 0.51; GCF_902150035.1, s__Enorma burkinafasonensis, 95.0, 81.69, 0.49; GCF_900186505.1, s__Enorma phocaeensis, 95.0, 81.42, 0.47; GCA_900751795.1, s__Enorma sp900751795, 95.0, 81.01, 0.38	31.43	11	N/A	N/A
		3S_BMD.19	89.32	0.96	d__Bacteria;p__Bacteroidota;c__Bacteroidia;o__Bacteroidales;f__Rikenellaceae;g__Alistipes;s__Alistipes sp900546065	GCA_900546065.1	95	d__Bacteria;p__Bacteroidota;c__Bacteroidia;o__Bacteroidales;f__Rikenellaceae;g__Alistipes;s__Alistipes sp900546065	97.82	0.87	GCA_900546065.1	95	d__Bacteria;p__Bacteroidota;c__Bacteroidia;o__Bacteroidales;f__Rikenellaceae;g__Alistipes;s__Alistipes sp900546065	97.82	0.87	d__Bacteria;p__Bacteroidota;c__Bacteroidia;o__Bacteroidales;f__Rikenellaceae;g__Alistipes;s__	taxonomic classification defined by topology and ANI	topological placement and ANI have congruent species assignments	GCA_009774895.1, s__Alistipes sp009774895, 95.0, 78.75, 0.35; GCA_000434235.1, s__Alistipes sp000434235, 95.0, 78.71, 0.31; GCF_900290115.1, s__Alistipes sp900290115, 95.0, 78.6, 0.34; GCA_900544265.1, s__Alistipes sp900544265, 95.0, 78.59, 0.32; GCA_900542505.1, s__Alistipes sp900542505, 95.0, 78.45, 0.31; GCF_006542685.1, s__Alistipes dispar, 95.0, 78.39, 0.29; GCF_902362705.1, s__Alistipes sp0…	69.84	11	N/A	N/A
		3S_BMD.2	18.97	0	d__Bacteria;p__Firmicutes_C;c__Negativicutes;o__Veillonellales;f__Megasphaeraceae;g__Megasphaera;s__Megasphaera stantonii	GCF_003367905.1	95	d__Bacteria;p__Firmicutes_C;c__Negativicutes;o__Veillonellales;f__Megasphaeraceae;g__Megasphaera;s__Megasphaera stantonii	97.22	0.96	GCF_003367905.1	95	d__Bacteria;p__Firmicutes_C;c__Negativicutes;o__Veillonellales;f__Megasphaeraceae;g__Megasphaera;s__Megasphaera stantonii	97.22	0.96	d__Bacteria;p__Firmicutes_C;c__Negativicutes;o__Veillonellales;f__Megasphaeraceae;g__Megasphaera;s__	taxonomic classification defined by topology and ANI	topological placement and ANI have congruent species assignments	GCA_900554215.1, s__Megasphaera sp900554215, 95.0, 94.69, 0.85; GCF_000417505.1, s__Megasphaera sp000417505, 95.0, 79.12, 0.57; GCA_002431345.1, s__Megasphaera sp002431345, 95.0, 78.78, 0.27; GCA_900548635.1, s__Megasphaera sp900548635, 95.0, 78.46, 0.48; GCF_003010495.1, s__Megasphaera elsdenii, 95.0, 78.43, 0.53; GCA_902388315.1, s__Megasphaera sp902388315, 95.0, 78.32, 0.43; GCA_900539295.1, s…	18.58	11	N/A	N/A
		3S_BMD.20	75.84	0.3	d__Bacteria;p__Actinobacteriota;c__Actinomycetia;o__Mycobacteriales;f__Mycobacteriaceae;g__Corynebacterium;s__Corynebacterium amycolatum_A	GCF_000173655.1	95	d__Bacteria;p__Actinobacteriota;c__Actinomycetia;o__Mycobacteriales;f__Mycobacteriaceae;g__Corynebacterium;s__Corynebacterium amycolatum_A	95.33	0.91	GCF_000173655.1	95	d__Bacteria;p__Actinobacteriota;c__Actinomycetia;o__Mycobacteriales;f__Mycobacteriaceae;g__Corynebacterium;s__Corynebacterium amycolatum_A	95.33	0.91	d__Bacteria;p__Actinobacteriota;c__Actinomycetia;o__Mycobacteriales;f__Mycobacteriaceae;g__Corynebacterium;s__	taxonomic classification defined by topology and ANI	topological placement and ANI have congruent species assignments	GCF_014335175.1, s__Corynebacterium amycolatum, 95.0, 94.78, 0.92; GCF_001054325.1, s__Corynebacterium vitaeruminis_A, 95.0, 91.49, 0.91; GCF_900519355.1, s__Corynebacterium lactis_A, 95.0, 80.27, 0.58; GCF_001274895.1, s__Corynebacterium lactis, 95.0, 80.27, 0.52; GCF_000758965.1, s__Corynebacterium freneyi, 95.0, 78.81, 0.27; GCF_001552415.1, s__Corynebacterium xerosis, 95.0, 78.39, 0.33; GCF_0…	70.84	11	N/A	N/A
		3S_BMD.22	53.93	0.63	d__Bacteria;p__Firmicutes_A;c__Clostridia;o__Lachnospirales;f__Lachnospiraceae;g__OF09-33XD;s__	N/A	N/A	N/A	N/A	N/A	GCA_014337215.1	95	d__Bacteria;p__Firmicutes_A;c__Clostridia;o__Lachnospirales;f__Lachnospiraceae;g__OF09-33XD;s__OF09-33XD sp003481995	77.09	0.2	d__Bacteria;p__Firmicutes_A;c__Clostridia;o__Lachnospirales;f__Lachnospiraceae;g__;s__	taxonomic classification defined by topology and ANI	N/A	N/A	48.42	11	0.960378	N/A
		3S_BMD.23	49.37	2.59	d__Bacteria;p__Firmicutes_A;c__Clostridia;o__Oscillospirales;f__Oscillospiraceae;g__UBA5446;s__UBA5446 sp900543085	GCA_900543085.1	95	d__Bacteria;p__Firmicutes_A;c__Clostridia;o__Oscillospirales;f__Oscillospiraceae;g__UBA5446;s__UBA5446 sp900543085	98.09	0.94	GCA_900543085.1	95	d__Bacteria;p__Firmicutes_A;c__Clostridia;o__Oscillospirales;f__Oscillospiraceae;g__UBA5446;s__UBA5446 sp900543085	98.09	0.94	d__Bacteria;p__Firmicutes_A;c__Clostridia;o__Oscillospirales;f__Oscillospiraceae;g__UBA5446;s__	taxonomic classification defined by topology and ANI	topological placement and ANI have congruent species assignments	GCA_900759385.1, s__UBA5446 sp900759385, 95.0, 83.5, 0.72; GCA_900544765.1, s__UBA5446 sp900544765, 95.0, 82.98, 0.72; GCA_900545405.1, s__UBA5446 sp900545405, 95.0, 79.62, 0.53; GCA_900544295.1, s__UBA5446 sp900544295, 95.0, 79.03, 0.48; GCA_900546485.1, s__UBA5446 sp900546485, 95.0, 78.76, 0.45; GCA_900752445.1, s__UBA5446 sp900752445, 95.0, 78.28, 0.38; GCA_900546615.1, s__UBA5446 sp900546615,…	43.42	11	N/A	N/A
		3S_BMD.24	67.8	0	d__Bacteria;p__Proteobacteria;c__Gammaproteobacteria;o__Xanthomonadales;f__Xanthomonadaceae;g__Luteimonas;s__	N/A	N/A	N/A	N/A	N/A	N/A	N/A	N/A	N/A	N/A	d__Bacteria;p__Proteobacteria;c__Gammaproteobacteria;o__Xanthomonadales;f__Xanthomonadaceae;g__Luteimonas;s__	taxonomic classification defined by topology and ANI	N/A	GCF_001717465.1, s__Luteimonas sp001717465, 95.0, 84.04, 0.82; GCA_012515985.1, s__Luteimonas sp012515985, 95.0, 82.95, 0.51; GCF_000559025.1, s__Luteimonas huabeiensis, 95.0, 81.92, 0.69; GCA_014652935.1, s__Luteimonas padinae, 95.0, 81.69, 0.66; GCF_002798175.1, s__Luteimonas sp002798175, 95.0, 81.49, 0.69; GCF_013425525.1, s__Luteimonas sp013425525, 95.0, 81.48, 0.7; GCF_004352825.1, s__Luteim…	71.73	11	0.984996	Genome not assigned to closest species as it falls outside its pre-defined ANI radius
		3S_BMD.25	93.88	0.56	d__Bacteria;p__Firmicutes;c__Bacilli;o__Lactobacillales;f__Streptococcaceae;g__Streptococcus;s__Streptococcus alactolyticus	GCF_012277075.1	95	d__Bacteria;p__Firmicutes;c__Bacilli;o__Lactobacillales;f__Streptococcaceae;g__Streptococcus;s__Streptococcus alactolyticus	99.53	0.99	GCF_012277075.1	95	d__Bacteria;p__Firmicutes;c__Bacilli;o__Lactobacillales;f__Streptococcaceae;g__Streptococcus;s__Streptococcus alactolyticus	99.53	0.99	d__Bacteria;p__Firmicutes;c__Bacilli;o__Lactobacillales;f__Streptococcaceae;g__Streptococcus;s__	taxonomic classification defined by topology and ANI	topological placement and ANI have congruent species assignments	GCF_900475675.1, s__Streptococcus lutetiensis, 95.0, 81.98, 0.64; GCF_000154985.1, s__Streptococcus infantarius, 95.0, 81.92, 0.61; GCF_002000985.1, s__Streptococcus gallolyticus, 96.3165, 81.72, 0.7; GCF_000283635.1, s__Streptococcus macedonicus, 96.3165, 81.71, 0.68; GCF_900101445.1, s__Streptococcus equinus_B, 95.0, 81.43, 0.62; GCF_004352735.1, s__Streptococcus sp002393675, 95.1145, 81.37, 0.…	93.09	11	N/A	N/A
		3S_BMD.26	90.83	1.57	d__Bacteria;p__Firmicutes_A;c__Clostridia;o__Oscillospirales;f__Ruminococcaceae;g__Negativibacillus;s__Negativibacillus sp900547455	GCA_900547455.1	95	d__Bacteria;p__Firmicutes_A;c__Clostridia;o__Oscillospirales;f__Ruminococcaceae;g__Negativibacillus;s__Negativibacillus sp900547455	97.66	0.88	GCA_900547455.1	95	d__Bacteria;p__Firmicutes_A;c__Clostridia;o__Oscillospirales;f__Ruminococcaceae;g__Negativibacillus;s__Negativibacillus sp900547455	97.66	0.88	d__Bacteria;p__Firmicutes_A;c__Clostridia;o__Oscillospirales;f__Ruminococcaceae;g__Negativibacillus;s__	taxonomic classification defined by topology and ANI	topological placement and ANI have congruent species assignments	GCA_000435195.1, s__Negativibacillus sp000435195, 95.0, 80.53, 0.53; GCA_900547015.1, s__Negativibacillus sp900547015, 95.0, 79.32, 0.49; GCF_900148495.1, s__Negativibacillus massiliensis, 95.0, 78.49, 0.31	87.65	11	N/A	N/A
		3S_BMD.27	89.19	0.63	d__Bacteria;p__Firmicutes_C;c__Negativicutes;o__Selenomonadales;f__Selenomonadaceae;g__Megamonas;s__Megamonas funiformis	GCF_010669225.1	95	d__Bacteria;p__Firmicutes_C;c__Negativicutes;o__Selenomonadales;f__Selenomonadaceae;g__Megamonas;s__Megamonas funiformis	97.7	0.9	GCF_010669225.1	95	d__Bacteria;p__Firmicutes_C;c__Negativicutes;o__Selenomonadales;f__Selenomonadaceae;g__Megamonas;s__Megamonas funiformis	97.7	0.9	d__Bacteria;p__Firmicutes_C;c__Negativicutes;o__Selenomonadales;f__Selenomonadaceae;g__Megamonas;s__	taxonomic classification defined by topology and ANI	topological placement and ANI have congruent species assignments	GCA_900556715.1, s__Megamonas sp900556715, 95.0, 92.96, 0.74; GCF_900187035.1, s__Megamonas hypermegale, 95.0, 81.36, 0.64; GCA_002314325.1, s__Megamonas hypermegale_A, 95.0, 79.24, 0.27; GCA_900554895.1, s__Megamonas sp900554895, 95.0, 78.02, 0.26	78.64	11	N/A	N/A
		3S_BMD.3	4.17	0	d__Bacteria;p__Firmicutes;c__Bacilli;o__Lactobacillales;f__Lactobacillaceae;g__Lactobacillus;s__Lactobacillus crispatus	GCF_002088015.1	95	d__Bacteria;p__Firmicutes;c__Bacilli;o__Lactobacillales;f__Lactobacillaceae;g__Lactobacillus;s__Lactobacillus crispatus	97.2	0.79	GCF_002088015.1	95	d__Bacteria;p__Firmicutes;c__Bacilli;o__Lactobacillales;f__Lactobacillaceae;g__Lactobacillus;s__Lactobacillus crispatus	97.2	0.79	d__Bacteria;p__Firmicutes;c__Bacilli;o__Lactobacillales;f__Lactobacillaceae;g__Lactobacillus;s__	taxonomic classification defined by topology and ANI	topological placement and ANI have congruent species assignments	GCF_000614735.1, s__Lactobacillus gallinarum, 95.0, 83.33, 0.59; GCF_000615285.1, s__Lactobacillus kitasatonis, 95.0, 83.04, 0.62; GCF_002706375.1, s__Lactobacillus amylovorus, 95.0, 82.67, 0.6; GCF_000160855.1, s__Lactobacillus helveticus, 95.0, 82.41, 0.58; GCF_900103655.1, s__Lactobacillus kefiranofaciens, 95.0, 81.63, 0.64; GCF_001436305.1, s__Lactobacillus ultunensis, 95.0, 81.6, 0.59; GCF_0…	10.3	11	N/A	Genome domain questionable ( 10.8% Bacterial, 1.6% Archaeal)
		3S_BMD.30	47.13	0	d__Bacteria;p__Actinobacteriota;c__Coriobacteriia;o__Coriobacteriales;f__Eggerthellaceae;g__CAG-1427;s__CAG-1427 sp000435475	GCA_000435475.1	95	d__Bacteria;p__Actinobacteriota;c__Coriobacteriia;o__Coriobacteriales;f__Eggerthellaceae;g__CAG-1427;s__CAG-1427 sp000435475	96.26	0.91	GCA_000435475.1	95	d__Bacteria;p__Actinobacteriota;c__Coriobacteriia;o__Coriobacteriales;f__Eggerthellaceae;g__CAG-1427;s__CAG-1427 sp000435475	96.26	0.91	d__Bacteria;p__Actinobacteriota;c__Coriobacteriia;o__Coriobacteriales;f__Eggerthellaceae;g__CAG-1427;s__	taxonomic classification defined by topology and ANI	topological placement and ANI have congruent species assignments	GCA_900542065.1, s__CAG-1427 sp000431675, 95.0, 82.08, 0.55; GCA_900551155.1, s__CAG-1427 sp900551155, 95.0, 81.37, 0.49; GCA_900556585.1, s__CAG-1427 sp900556585, 95.0, 81.28, 0.33; GCA_900548955.1, s__CAG-1427 sp900548955, 95.0, 81.01, 0.46; GCA_900554685.1, s__CAG-1427 sp900554685, 95.0, 80.02, 0.54; GCA_900539675.1, s__CAG-1427 sp900539675, 95.0, 79.22, 0.26; GCA_900544455.1, s__CAG-1427 sp90…	41.25	11	N/A	N/A
		3S_BMD.31	78.12	0.56	d__Bacteria;p__Bacteroidota;c__Bacteroidia;o__Bacteroidales;f__Bacteroidaceae;g__Bacteroides;s__Bacteroides togonis	GCF_900130135.1	95	d__Bacteria;p__Bacteroidota;c__Bacteroidia;o__Bacteroidales;f__Bacteroidaceae;g__Bacteroides;s__Bacteroides togonis	98.2	0.94	GCF_900130135.1	95	d__Bacteria;p__Bacteroidota;c__Bacteroidia;o__Bacteroidales;f__Bacteroidaceae;g__Bacteroides;s__Bacteroides togonis	98.2	0.94	d__Bacteria;p__Bacteroidota;c__Bacteroidia;o__Bacteroidales;f__Bacteroidaceae;g__Bacteroides;s__	taxonomic classification defined by topology and ANI	topological placement and ANI have congruent species assignments	GCF_900128475.1, s__Bacteroides massiliensis_A, 95.0, 85.7, 0.73; GCF_900108345.1, s__Bacteroides ndongoniae, 95.0, 80.69, 0.48; GCA_900553815.1, s__Bacteroides sp900553815, 95.0, 79.84, 0.32; GCF_004793475.1, s__Bacteroides sp002491635, 95.0, 78.42, 0.31; GCF_000614125.1, s__Bacteroides rodentium, 95.0, 78.4, 0.35; GCA_902388495.1, s__Bacteroides sp902388495, 95.0, 78.34, 0.32; GCF_000155815.1, …	68.06	11	N/A	N/A
		3S_BMD.32	11.29	0	d__Bacteria;p__Firmicutes_A;c__Clostridia;o__Tissierellales;f__Peptoniphilaceae;g__Finegoldia;s__	N/A	N/A	N/A	N/A	N/A	N/A	N/A	N/A	N/A	N/A	d__Bacteria;p__Firmicutes_A;c__Clostridia;o__Tissierellales;f__Peptoniphilaceae;g__;s__	taxonomic novelty determined using RED	N/A	N/A	10.62	11	0.881921	Genome domain questionable ( 11.7% Bacterial, 3.3% Archaeal)
		3S_BMD.34	44.74	0	d__Bacteria;p__Firmicutes_A;c__Clostridia;o__Lachnospirales;f__Lachnospiraceae;g__Sellimonas;s__Sellimonas sp002161525	GCF_002161525.1	95	d__Bacteria;p__Firmicutes_A;c__Clostridia;o__Lachnospirales;f__Lachnospiraceae;g__Sellimonas;s__Sellimonas sp002161525	99.26	0.95	GCF_002161525.1	95	d__Bacteria;p__Firmicutes_A;c__Clostridia;o__Lachnospirales;f__Lachnospiraceae;g__Sellimonas;s__Sellimonas sp002161525	99.26	0.95	d__Bacteria;p__Firmicutes_A;c__Clostridia;o__Lachnospirales;f__Lachnospiraceae;g__Sellimonas;s__	taxonomic classification defined by topology and ANI	topological placement and ANI have congruent species assignments	GCF_001280875.1, s__Sellimonas intestinalis, 95.0, 81.12, 0.65; GCF_002159995.1, s__Sellimonas sp002159995, 95.0, 79.02, 0.42	35.81	11	N/A	N/A
		3S_BMD.37	14.19	0	d__Bacteria;p__Firmicutes_A;c__Clostridia;o__Lachnospirales;f__Lachnospiraceae;g__Blautia;s__Blautia sp002161285	GCF_002161285.1	95	d__Bacteria;p__Firmicutes_A;c__Clostridia;o__Lachnospirales;f__Lachnospiraceae;g__Blautia;s__Blautia sp002161285	98.73	0.93	GCF_002161285.1	95	d__Bacteria;p__Firmicutes_A;c__Clostridia;o__Lachnospirales;f__Lachnospiraceae;g__Blautia;s__Blautia sp002161285	98.73	0.93	d__Bacteria;p__Firmicutes_A;c__Clostridia;o__Lachnospirales;f__Lachnospiraceae;g__Blautia;s__	taxonomic classification defined by topology and ANI	topological placement and ANI have congruent species assignments	GCA_900543715.1, s__Blautia sp900543715, 95.0, 90.34, 0.79; GCA_900765525.1, s__Blautia sp900765525, 95.0, 78.52, 0.33; GCF_013304445.1, s__Blautia sp900541955, 95.0, 78.52, 0.26; GCF_003287895.1, s__Blautia sp003287895, 95.0, 78.27, 0.25; GCA_900547685.1, s__Blautia sp900547685, 95.0, 78.11, 0.17; GCA_900539145.1, s__Blautia sp900539145, 95.0, 77.71, 0.18; GCA_900753905.1, s__Blautia sp900753905…	14.29	11	N/A	Genome domain questionable ( 15.0% Bacterial, 7.4% Archaeal)
		3S_BMD.4	96.72	1.27	d__Bacteria;p__Firmicutes_A;c__Clostridia;o__Lachnospirales;f__Lachnospiraceae;g__CHKCI001;s__	N/A	N/A	N/A	N/A	N/A	GCF_900045905.1	95	d__Bacteria;p__Firmicutes_A;c__Clostridia;o__Lachnospirales;f__Lachnospiraceae;g__CHKCI001;s__CHKCI001 sp900045905	89.38	0.88	d__Bacteria;p__Firmicutes_A;c__Clostridia;o__Lachnospirales;f__Lachnospiraceae;g__;s__	taxonomic classification defined by topology and ANI	N/A	N/A	87.67	11	0.98693	Genome not assigned to closest species as it falls outside its pre-defined ANI radius
		3S_BMD.41	87.76	0.82	d__Bacteria;p__Firmicutes_A;c__Clostridia;o__Oscillospirales;f__Ruminococcaceae;g__Faecalibacterium;s__	N/A	N/A	N/A	N/A	N/A	GCF_002160915.1	95	d__Bacteria;p__Firmicutes_A;c__Clostridia;o__Oscillospirales;f__Ruminococcaceae;g__Faecalibacterium;s__Faecalibacterium sp002160915	87.62	0.86	d__Bacteria;p__Firmicutes_A;c__Clostridia;o__Oscillospirales;f__Ruminococcaceae;g__Faecalibacterium;s__	taxonomic classification defined by topology and ANI	N/A	GCF_002160895.1, s__Faecalibacterium sp002160895, 95.0, 86.69, 0.86; GCA_900539945.1, s__Faecalibacterium sp900539945, 95.0, 81.98, 0.6; GCA_900758465.1, s__Faecalibacterium sp900758465, 95.0, 81.67, 0.59; GCF_002550035.1, s__Faecalibacterium prausnitzii_E, 95.0, 81.66, 0.64; GCF_002549775.1, s__Faecalibacterium prausnitzii_F, 95.0, 81.63, 0.64; GCF_002549975.1, s__Faecalibacterium prausnitzii_H,…	79.19	11	0.991697	Genome not assigned to closest species as it falls outside its pre-defined ANI radius
		3S_BMD.6	79.72	0	d__Bacteria;p__Actinobacteriota;c__Coriobacteriia;o__Coriobacteriales;f__Eggerthellaceae;g__UMGS1293;s__	N/A	N/A	N/A	N/A	N/A	GCF_900754495.1	95	d__Bacteria;p__Actinobacteriota;c__Coriobacteriia;o__Coriobacteriales;f__Eggerthellaceae;g__UMGS1293;s__UMGS1293 sp900754495	81.08	0.46	d__Bacteria;p__Actinobacteriota;c__Coriobacteriia;o__Coriobacteriales;f__Eggerthellaceae;g__UMGS1293;s__	taxonomic classification defined by topology and ANI	N/A	GCA_900550385.1, s__UMGS1293 sp900550385, 95.0, 80.08, 0.43	72.27	11	0.964102	N/A
		3S_BMD.7	79.26	0.22	d__Bacteria;p__Firmicutes;c__Bacilli;o__Lactobacillales;f__Lactobacillaceae;g__Lactobacillus;s__Lactobacillus crispatus	GCF_002088015.1	95	d__Bacteria;p__Firmicutes;c__Bacilli;o__Lactobacillales;f__Lactobacillaceae;g__Lactobacillus;s__Lactobacillus crispatus	97.89	0.79	GCF_002088015.1	95	d__Bacteria;p__Firmicutes;c__Bacilli;o__Lactobacillales;f__Lactobacillaceae;g__Lactobacillus;s__Lactobacillus crispatus	97.89	0.79	d__Bacteria;p__Firmicutes;c__Bacilli;o__Lactobacillales;f__Lactobacillaceae;g__Lactobacillus;s__	taxonomic classification defined by topology and ANI	topological placement and ANI have congruent species assignments	GCF_000615285.1, s__Lactobacillus kitasatonis, 95.0, 82.88, 0.54; GCF_000614735.1, s__Lactobacillus gallinarum, 95.0, 82.84, 0.56; GCF_002706375.1, s__Lactobacillus amylovorus, 95.0, 82.61, 0.57; GCF_000160855.1, s__Lactobacillus helveticus, 95.0, 82.56, 0.53; GCF_001591845.1, s__Lactobacillus acidophilus, 95.0, 82.09, 0.53; GCF_001436305.1, s__Lactobacillus ultunensis, 95.0, 81.83, 0.57; GCF_900…	83.01	11	N/A	N/A
		3S_BMD.9	88.62	0	d__Bacteria;p__Verrucomicrobiota;c__Verrucomicrobiae;o__Verrucomicrobiales;f__Akkermansiaceae;g__Akkermansia;s__Akkermansia sp900548895	GCA_900548895.1	95	d__Bacteria;p__Verrucomicrobiota;c__Verrucomicrobiae;o__Verrucomicrobiales;f__Akkermansiaceae;g__Akkermansia;s__Akkermansia sp900548895	98.48	0.84	GCA_900548895.1	95	d__Bacteria;p__Verrucomicrobiota;c__Verrucomicrobiae;o__Verrucomicrobiales;f__Akkermansiaceae;g__Akkermansia;s__Akkermansia sp900548895	98.48	0.84	d__Bacteria;p__Verrucomicrobiota;c__Verrucomicrobiae;o__Verrucomicrobiales;f__Akkermansiaceae;g__Akkermansia;s__	taxonomic classification defined by topology and ANI	topological placement and ANI have congruent species assignments	GCA_004557455.1, s__Akkermansia muciniphila_D, 95.0, 78.49, 0.29; GCA_900766865.1, s__Akkermansia sp900766865, 95.0, 78.21, 0.2; GCA_002358905.1, s__Akkermansia sp002358905, 95.0, 77.98, 0.18; GCF_001683795.1, s__Akkermansia glycaniphila, 95.0, 77.66, 0.16; GCF_001580195.1, s__Akkermansia sp001580195, 95.0, 77.19, 0.09; GCF_004167605.1, s__Akkermansia sp004167605, 95.0, 77.14, 0.09; GCF_002885095…	84.18	11	N/A	N/A
		3S_BMD_bayt.1	37.94	0.88	d__Bacteria;p__Actinobacteriota;c__Actinomycetia;o__Actinomycetales;f__Dermabacteraceae;g__Brachybacterium;s__Brachybacterium paraconglomeratum	GCF_003994255.1	95	d__Bacteria;p__Actinobacteriota;c__Actinomycetia;o__Actinomycetales;f__Dermabacteraceae;g__Brachybacterium;s__Brachybacterium paraconglomeratum	96.26	0.91	GCF_003994255.1	95	d__Bacteria;p__Actinobacteriota;c__Actinomycetia;o__Actinomycetales;f__Dermabacteraceae;g__Brachybacterium;s__Brachybacterium paraconglomeratum	96.26	0.91	d__Bacteria;p__Actinobacteriota;c__Actinomycetia;o__Actinomycetales;f__Dermabacteraceae;g__Brachybacterium;s__	taxonomic classification defined by topology and ANI	topological placement and ANI have congruent species assignments	GCF_003711805.1, s__Brachybacterium sp003711805, 95.0, 88.44, 0.84; GCF_014204755.1, s__Brachybacterium aquaticum, 95.0, 85.67, 0.76; GCF_900184245.1, s__Brachybacterium massiliense, 95.0, 85.16, 0.77; GCF_003355475.1, s__Brachybacterium saurashtrense, 95.0, 84.85, 0.78; GCF_000023405.1, s__Brachybacterium faecium, 95.0, 84.83, 0.8; GCF_002407065.1, s__Brachybacterium ginsengisoli, 95.0, 84.02, 0…	30.43	11	N/A	N/A
		3S_BMD_bayt.10	94.26	0.56	d__Bacteria;p__Firmicutes;c__Bacilli;o__Lactobacillales;f__Streptococcaceae;g__Streptococcus;s__Streptococcus alactolyticus	GCF_012277075.1	95	d__Bacteria;p__Firmicutes;c__Bacilli;o__Lactobacillales;f__Streptococcaceae;g__Streptococcus;s__Streptococcus alactolyticus	99.55	0.98	GCF_012277075.1	95	d__Bacteria;p__Firmicutes;c__Bacilli;o__Lactobacillales;f__Streptococcaceae;g__Streptococcus;s__Streptococcus alactolyticus	99.55	0.98	d__Bacteria;p__Firmicutes;c__Bacilli;o__Lactobacillales;f__Streptococcaceae;g__Streptococcus;s__	taxonomic classification defined by topology and ANI	topological placement and ANI have congruent species assignments	GCF_900475675.1, s__Streptococcus lutetiensis, 95.0, 82.05, 0.61; GCF_000154985.1, s__Streptococcus infantarius, 95.0, 81.93, 0.61; GCF_000283635.1, s__Streptococcus macedonicus, 96.3165, 81.74, 0.67; GCF_002000985.1, s__Streptococcus gallolyticus, 96.3165, 81.57, 0.71; GCF_900101445.1, s__Streptococcus equinus_B, 95.0, 81.37, 0.61; GCF_900478025.1, s__Streptococcus pasteurianus, 96.1304, 81.34, …	93.91	11	N/A	N/A
		3S_BMD_bayt.11	92.21	0.87	d__Bacteria;p__Bacteroidota;c__Bacteroidia;o__Sphingobacteriales;f__Sphingobacteriaceae;g__Sphingobacterium;s__	N/A	N/A	N/A	N/A	N/A	N/A	N/A	N/A	N/A	N/A	d__Bacteria;p__Bacteroidota;c__Bacteroidia;o__Sphingobacteriales;f__Sphingobacteriaceae;g__Sphingobacterium;s__	ANI	N/A	GCF_008180195.1, s__Sphingobacterium sp008180195, 95.0, 78.53, 0.08; GCF_004526235.1, s__Sphingobacterium sp002734245, 95.0, 78.49, 0.12; GCF_014219015.1, s__Sphingobacterium sp002476975, 95.0, 78.46, 0.15; GCF_901472535.1, s__Sphingobacterium daejeonense, 95.0, 78.39, 0.14; GCF_000159515.1, s__Sphingobacterium spiritivorum_A, 95.0, 78.37, 0.07; GCF_009829075.1, s__Sphingobacterium composti, 95.0…	82.75	11	0.950567	N/A
		3S_BMD_bayt.12	29.47	0	d__Bacteria;p__Actinobacteriota;c__Actinomycetia;o__Actinomycetales;f__Dermabacteraceae;g__Brachybacterium;s__Brachybacterium massiliense	GCF_900184245.1	95	d__Bacteria;p__Actinobacteriota;c__Actinomycetia;o__Actinomycetales;f__Dermabacteraceae;g__Brachybacterium;s__Brachybacterium massiliense	97.17	0.9	GCF_900184245.1	95	d__Bacteria;p__Actinobacteriota;c__Actinomycetia;o__Actinomycetales;f__Dermabacteraceae;g__Brachybacterium;s__Brachybacterium massiliense	97.17	0.9	d__Bacteria;p__Actinobacteriota;c__Actinomycetia;o__Actinomycetales;f__Dermabacteraceae;g__Brachybacterium;s__	taxonomic classification defined by topology and ANI	topological placement and ANI have congruent species assignments	GCA_012799425.1, s__Brachybacterium sp012799425, 95.0, 86.87, 0.63; GCA_014400405.1, s__Brachybacterium sp014400405, 95.0, 86.67, 0.84; GCF_003994255.1, s__Brachybacterium paraconglomeratum, 95.0, 84.47, 0.79; GCF_000023405.1, s__Brachybacterium faecium, 95.0, 84.18, 0.83; GCF_003711805.1, s__Brachybacterium sp003711805, 95.0, 84.0, 0.82; GCF_002407185.1, s__Brachybacterium vulturis, 95.0, 83.81,…	28.37	11	N/A	N/A
		3S_BMD_bayt.13	54.78	0	d__Bacteria;p__Actinobacteriota;c__Actinomycetia;o__Mycobacteriales;f__Mycobacteriaceae;g__Corynebacterium;s__Corynebacterium xerosis	GCF_001552415.1	95	d__Bacteria;p__Actinobacteriota;c__Actinomycetia;o__Mycobacteriales;f__Mycobacteriaceae;g__Corynebacterium;s__Corynebacterium xerosis	99.02	0.98	GCF_001552415.1	95	d__Bacteria;p__Actinobacteriota;c__Actinomycetia;o__Mycobacteriales;f__Mycobacteriaceae;g__Corynebacterium;s__Corynebacterium xerosis	99.02	0.98	d__Bacteria;p__Actinobacteriota;c__Actinomycetia;o__Mycobacteriales;f__Mycobacteriaceae;g__Corynebacterium;s__	taxonomic classification defined by topology and ANI	topological placement and ANI have congruent species assignments	GCA_012837295.1, s__Corynebacterium sp012837295, 95.0, 90.21, 0.79; GCF_001056295.1, s__Corynebacterium halotolerans_A, 95.0, 87.49, 0.9; GCF_000758965.1, s__Corynebacterium freneyi, 95.0, 87.01, 0.87; GCA_012838715.1, s__Corynebacterium sp012838715, 95.0, 83.81, 0.57; GCF_900519355.1, s__Corynebacterium lactis_A, 95.0, 79.63, 0.46; GCF_001941505.1, s__Corynebacterium sphenisci, 95.0, 79.44, 0.6;…	41.22	11	N/A	N/A
		3S_BMD_bayt.14	85.45	0.04	d__Bacteria;p__Actinobacteriota;c__Actinomycetia;o__Mycobacteriales;f__Mycobacteriaceae;g__Corynebacterium;s__Corynebacterium stationis	GCF_001941345.1	95	d__Bacteria;p__Actinobacteriota;c__Actinomycetia;o__Mycobacteriales;f__Mycobacteriaceae;g__Corynebacterium;s__Corynebacterium stationis	98.22	0.97	GCF_001941345.1	95	d__Bacteria;p__Actinobacteriota;c__Actinomycetia;o__Mycobacteriales;f__Mycobacteriaceae;g__Corynebacterium;s__Corynebacterium stationis	98.22	0.97	d__Bacteria;p__Actinobacteriota;c__Actinomycetia;o__Mycobacteriales;f__Mycobacteriaceae;g__Corynebacterium;s__	taxonomic classification defined by topology and ANI	topological placement and ANI have congruent species assignments	GCF_002967075.1, s__Corynebacterium sp002967075, 95.0, 95.2, 0.98; GCF_000550785.1, s__Corynebacterium casei, 95.0, 82.85, 0.81; GCF_001941425.1, s__Corynebacterium ammoniagenes, 95.0, 82.77, 0.8; GCF_000980815.1, s__Corynebacterium camporealensis, 95.0, 78.3, 0.3; GCF_000011325.1, s__Corynebacterium glutamicum, 95.0, 78.29, 0.17; GCF_014217255.1, s__Corynebacterium sp014217255, 95.0, 78.24, 0.17…	82.27	11	N/A	N/A
		3S_BMD_bayt.16	34.48	0	d__Bacteria;p__Actinobacteriota;c__Actinomycetia;o__Actinomycetales;f__Brevibacteriaceae;g__Brevibacterium;s__	N/A	N/A	N/A	N/A	N/A	GCF_000285835.1	95	d__Bacteria;p__Actinobacteriota;c__Actinomycetia;o__Actinomycetales;f__Brevibacteriaceae;g__Brevibacterium;s__Brevibacterium senegalense	92.92	0.83	d__Bacteria;p__Actinobacteriota;c__Actinomycetia;o__Actinomycetales;f__Brevibacteriaceae;g__Brevibacterium;s__	taxonomic classification defined by topology and ANI	N/A	GCF_900163715.1, s__Brevibacterium yomogidense, 95.0, 81.09, 0.7; GCF_900169175.1, s__Brevibacterium jeotgali, 95.0, 80.17, 0.68; GCF_000426445.1, s__Brevibacterium album, 95.0, 79.85, 0.53; GCF_900184225.1, s__Brevibacterium ihuae, 95.0, 78.96, 0.38; GCF_005280295.1, s__Brevibacterium sp005280295, 95.0, 78.86, 0.43; GCF_009857845.1, s__Brevibacterium sp009857845, 95.0, 78.48, 0.38; GCF_013359525…	31.75	11	0.992943	Genome not assigned to closest species as it falls outside its pre-defined ANI radius
		3S_BMD_bayt.17	90.01	0.96	d__Bacteria;p__Bacteroidota;c__Bacteroidia;o__Bacteroidales;f__Rikenellaceae;g__Alistipes;s__Alistipes sp900546065	GCA_900546065.1	95	d__Bacteria;p__Bacteroidota;c__Bacteroidia;o__Bacteroidales;f__Rikenellaceae;g__Alistipes;s__Alistipes sp900546065	97.94	0.9	GCA_900546065.1	95	d__Bacteria;p__Bacteroidota;c__Bacteroidia;o__Bacteroidales;f__Rikenellaceae;g__Alistipes;s__Alistipes sp900546065	97.94	0.9	d__Bacteria;p__Bacteroidota;c__Bacteroidia;o__Bacteroidales;f__Rikenellaceae;g__Alistipes;s__	taxonomic classification defined by topology and ANI	topological placement and ANI have congruent species assignments	GCA_009774895.1, s__Alistipes sp009774895, 95.0, 78.99, 0.35; GCA_900544265.1, s__Alistipes sp900544265, 95.0, 78.73, 0.33; GCF_902362705.1, s__Alistipes sp002358415, 95.0, 78.68, 0.32; GCA_000434235.1, s__Alistipes sp000434235, 95.0, 78.63, 0.31; GCF_900290115.1, s__Alistipes sp900290115, 95.0, 78.55, 0.33; GCF_002161445.1, s__Alistipes sp002161445, 95.0, 78.49, 0.3; GCF_006542685.1, s__Alistipe…	82.09	11	N/A	N/A
		3S_BMD_bayt.18	43.1	0	d__Bacteria;p__Proteobacteria;c__Gammaproteobacteria;o__Pseudomonadales;f__Alcanivoracaceae;g__;s__	N/A	N/A	N/A	N/A	N/A	N/A	N/A	N/A	N/A	N/A	d__Bacteria;p__Proteobacteria;c__Gammaproteobacteria;o__Pseudomonadales;f__Alcanivoracaceae;g__;s__	taxonomic novelty determined using RED	N/A	N/A	41.31	11	0.883101	N/A
		3S_BMD_bayt.19	98.73	0.63	d__Bacteria;p__Firmicutes_A;c__Clostridia;o__Lachnospirales;f__Lachnospiraceae;g__CHKCI001;s__	N/A	N/A	N/A	N/A	N/A	GCF_900045905.1	95	d__Bacteria;p__Firmicutes_A;c__Clostridia;o__Lachnospirales;f__Lachnospiraceae;g__CHKCI001;s__CHKCI001 sp900045905	89.46	0.82	d__Bacteria;p__Firmicutes_A;c__Clostridia;o__Lachnospirales;f__Lachnospiraceae;g__;s__	taxonomic classification defined by topology and ANI	N/A	N/A	91.11	11	0.986679	Genome not assigned to closest species as it falls outside its pre-defined ANI radius
		3S_BMD_bayt.2	84.34	0	d__Bacteria;p__Firmicutes_A;c__Clostridia;o__Lachnospirales;f__Lachnospiraceae;g__Mediterraneibacter;s__	N/A	N/A	N/A	N/A	N/A	GCF_002161355.1	95	d__Bacteria;p__Firmicutes_A;c__Clostridia;o__Lachnospirales;f__Lachnospiraceae;g__Mediterraneibacter;s__Mediterraneibacter sp002161355	94.31	0.79	d__Bacteria;p__Firmicutes_A;c__Clostridia;o__Lachnospirales;f__Lachnospiraceae;g__Mediterraneibacter;s__	taxonomic classification defined by topology and ANI	N/A	GCA_900555215.1, s__Mediterraneibacter sp900555215, 95.0, 86.61, 0.75; GCF_900751785.1, s__Mediterraneibacter sp900751785, 95.0, 79.73, 0.37; GCF_900761655.1, s__Mediterraneibacter sp900761655, 95.0, 79.38, 0.42; GCA_002314255.1, s__Mediterraneibacter sp002314255, 95.0, 79.14, 0.39; GCF_002159505.1, s__Mediterraneibacter sp002159505, 95.0, 79.03, 0.34; GCF_002160525.1, s__Mediterraneibacter sp002…	73.08	11	0.996628	Genome not assigned to closest species as it falls outside its pre-defined ANI radius
		3S_BMD_bayt.20	69.62	0.63	d__Bacteria;p__Firmicutes_C;c__Negativicutes;o__Selenomonadales;f__Selenomonadaceae;g__Megamonas;s__Megamonas funiformis	GCF_010669225.1	95	d__Bacteria;p__Firmicutes_C;c__Negativicutes;o__Selenomonadales;f__Selenomonadaceae;g__Megamonas;s__Megamonas funiformis	97.44	0.83	GCF_010669225.1	95	d__Bacteria;p__Firmicutes_C;c__Negativicutes;o__Selenomonadales;f__Selenomonadaceae;g__Megamonas;s__Megamonas funiformis	97.44	0.83	d__Bacteria;p__Firmicutes_C;c__Negativicutes;o__Selenomonadales;f__Selenomonadaceae;g__Megamonas;s__	taxonomic classification defined by topology and ANI	topological placement and ANI have congruent species assignments	GCA_900556715.1, s__Megamonas sp900556715, 95.0, 92.32, 0.5; GCF_900187035.1, s__Megamonas hypermegale, 95.0, 82.28, 0.66; GCA_002314325.1, s__Megamonas hypermegale_A, 95.0, 79.88, 0.26; GCA_900554895.1, s__Megamonas sp900554895, 95.0, 78.18, 0.23	71.45	11	N/A	N/A
		3S_BMD_bayt.22	87.11	1.85	d__Bacteria;p__Firmicutes_A;c__Clostridia;o__Lachnospirales;f__Lachnospiraceae;g__Lachnoclostridium_B;s__Lachnoclostridium_B sp002160985	GCF_002160985.1	95	d__Bacteria;p__Firmicutes_A;c__Clostridia;o__Lachnospirales;f__Lachnospiraceae;g__Lachnoclostridium_B;s__Lachnoclostridium_B sp002160985	98.56	0.95	GCF_002160985.1	95	d__Bacteria;p__Firmicutes_A;c__Clostridia;o__Lachnospirales;f__Lachnospiraceae;g__Lachnoclostridium_B;s__Lachnoclostridium_B sp002160985	98.56	0.95	d__Bacteria;p__Firmicutes_A;c__Clostridia;o__Lachnospirales;f__Lachnospiraceae;g__Lachnoclostridium_B;s__	taxonomic classification defined by topology and ANI	topological placement and ANI have congruent species assignments	GCF_000765215.1, s__Lachnoclostridium_B sp000765215, 95.0, 89.86, 0.84; GCF_900120345.1, s__Lachnoclostridium_B phocaeensis, 95.0, 89.67, 0.8; GCA_900543315.1, s__Lachnoclostridium_B sp900543315, 95.0, 78.76, 0.25; GCF_003477705.1, s__Lachnoclostridium_B sp900066555, 95.0, 77.03, 0.08; GCF_902362865.1, s__Lachnoclostridium_B sp900066765, 95.0, 77.01, 0.1	78.12	11	N/A	N/A
		3S_BMD_bayt.23	19.61	0	d__Bacteria;p__Firmicutes;c__Bacilli;o__Lactobacillales;f__Lactobacillaceae;g__Lactobacillus;s__Lactobacillus crispatus	GCF_002088015.1	95	d__Bacteria;p__Firmicutes;c__Bacilli;o__Lactobacillales;f__Lactobacillaceae;g__Lactobacillus;s__Lactobacillus crispatus	97.65	0.87	GCF_002088015.1	95	d__Bacteria;p__Firmicutes;c__Bacilli;o__Lactobacillales;f__Lactobacillaceae;g__Lactobacillus;s__Lactobacillus crispatus	97.65	0.87	d__Bacteria;p__Firmicutes;c__Bacilli;o__Lactobacillales;f__Lactobacillaceae;g__Lactobacillus;s__	taxonomic classification defined by topology and ANI	topological placement and ANI have congruent species assignments	GCF_000614735.1, s__Lactobacillus gallinarum, 95.0, 84.61, 0.62; GCF_000615285.1, s__Lactobacillus kitasatonis, 95.0, 84.01, 0.62; GCF_002706375.1, s__Lactobacillus amylovorus, 95.0, 83.73, 0.68; GCF_001436305.1, s__Lactobacillus ultunensis, 95.0, 83.27, 0.65; GCF_000160855.1, s__Lactobacillus helveticus, 95.0, 83.26, 0.68; GCF_001591845.1, s__Lactobacillus acidophilus, 95.0, 83.04, 0.69; GCF_900…	30.18	11	N/A	N/A
		3S_BMD_bayt.24	54.62	0	d__Bacteria;p__Actinobacteriota;c__Actinomycetia;o__Actinomycetales;f__Brevibacteriaceae;g__Brevibacterium;s__	N/A	N/A	N/A	N/A	N/A	GCF_000285835.1	95	d__Bacteria;p__Actinobacteriota;c__Actinomycetia;o__Actinomycetales;f__Brevibacteriaceae;g__Brevibacterium;s__Brevibacterium senegalense	87.64	0.88	d__Bacteria;p__Actinobacteriota;c__Actinomycetia;o__Actinomycetales;f__Brevibacteriaceae;g__Brevibacterium;s__	taxonomic classification defined by topology and ANI	N/A	GCF_900163715.1, s__Brevibacterium yomogidense, 95.0, 81.04, 0.73; GCF_900169175.1, s__Brevibacterium jeotgali, 95.0, 80.51, 0.73; GCF_000426445.1, s__Brevibacterium album, 95.0, 80.05, 0.63; GCF_009857845.1, s__Brevibacterium sp009857845, 95.0, 78.98, 0.43; GCF_900184225.1, s__Brevibacterium ihuae, 95.0, 78.82, 0.45; GCF_005280295.1, s__Brevibacterium sp005280295, 95.0, 78.66, 0.5; GCF_006489205…	44.93	11	0.982073	Genome not assigned to closest species as it falls outside its pre-defined ANI radius
		3S_BMD_bayt.25	91.07	75.63	d__Bacteria;p__Firmicutes;c__Bacilli;o__Lactobacillales;f__Lactobacillaceae;g__Ligilactobacillus;s__	N/A	N/A	N/A	N/A	N/A	GCF_001435955.1	95	d__Bacteria;p__Firmicutes;c__Bacilli;o__Lactobacillales;f__Lactobacillaceae;g__Ligilactobacillus;s__Ligilactobacillus salivarius	97.26	0.6	d__Bacteria;p__Firmicutes;c__Bacilli;o__Lactobacillales;f__Lactobacillaceae;g__Ligilactobacillus;s__	taxonomic classification defined by topology and ANI	N/A	GCF_000615845.1, s__Ligilactobacillus hayakitensis, 95.0, 78.73, 0.25; GCF_001654615.1, s__Ligilactobacillus aviarius_B, 95.0, 78.04, 0.09; GCF_000423265.1, s__Ligilactobacillus saerimneri, 95.0, 77.97, 0.07; GCF_001436315.1, s__Ligilactobacillus aviarius, 95.0, 77.78, 0.1; GCF_001436215.1, s__Ligilactobacillus agilis, 95.0, 77.73, 0.1; GCF_900113455.1, s__Ligilactobacillus ruminis, 95.0, 77.69, …	14.95	11	0.994502	Genome has more than 72.5% of markers with multiple hits
		3S_BMD_bayt.26	21.05	0	d__Bacteria;p__Firmicutes_C;c__Negativicutes;o__Selenomonadales;f__Selenomonadaceae;g__Megamonas;s__Megamonas funiformis	GCF_010669225.1	95	d__Bacteria;p__Firmicutes_C;c__Negativicutes;o__Selenomonadales;f__Selenomonadaceae;g__Megamonas;s__Megamonas funiformis	96.92	0.78	GCF_010669225.1	95	d__Bacteria;p__Firmicutes_C;c__Negativicutes;o__Selenomonadales;f__Selenomonadaceae;g__Megamonas;s__Megamonas funiformis	96.92	0.78	d__Bacteria;p__Firmicutes_C;c__Negativicutes;o__Selenomonadales;f__Selenomonadaceae;g__Megamonas;s__	taxonomic classification defined by topology and ANI	topological placement and ANI have congruent species assignments	GCA_900556715.1, s__Megamonas sp900556715, 95.0, 93.33, 0.71; GCF_900187035.1, s__Megamonas hypermegale, 95.0, 80.94, 0.47; GCA_900554895.1, s__Megamonas sp900554895, 95.0, 78.25, 0.22; GCA_002314325.1, s__Megamonas hypermegale_A, 95.0, 78.07, 0.18	14.93	11	N/A	N/A
		3S_BMD_bayt.28	57.71	1.64	d__Bacteria;p__Firmicutes;c__Bacilli;o__Lactobacillales;f__Aerococcaceae;g__Facklamia_A;s__Facklamia_A tabacinasalis	GCF_005864045.1	95	d__Bacteria;p__Firmicutes;c__Bacilli;o__Lactobacillales;f__Aerococcaceae;g__Facklamia_A;s__Facklamia_A tabacinasalis	97.33	0.89	GCF_005864045.1	95	d__Bacteria;p__Firmicutes;c__Bacilli;o__Lactobacillales;f__Aerococcaceae;g__Facklamia_A;s__Facklamia_A tabacinasalis	97.33	0.89	d__Bacteria;p__Firmicutes;c__Bacilli;o__Lactobacillales;f__Aerococcaceae;g__Facklamia_A;s__	taxonomic classification defined by topology and ANI	topological placement and ANI have congruent species assignments	GCA_014049385.1, s__Facklamia_A sp014049385, 95.0, 94.62, 0.88; GCF_000301055.1, s__Facklamia_A ignava, 95.0, 76.39, 0.04	53.74	11	N/A	N/A
		3S_BMD_bayt.29	70.69	0	d__Bacteria;p__Proteobacteria;c__Gammaproteobacteria;o__Xanthomonadales;f__Xanthomonadaceae;g__Luteimonas;s__	N/A	N/A	N/A	N/A	N/A	N/A	N/A	N/A	N/A	N/A	d__Bacteria;p__Proteobacteria;c__Gammaproteobacteria;o__Xanthomonadales;f__Xanthomonadaceae;g__Luteimonas;s__	taxonomic classification defined by topology and ANI	N/A	GCF_001717465.1, s__Luteimonas sp001717465, 95.0, 84.23, 0.82; GCA_012515985.1, s__Luteimonas sp012515985, 95.0, 83.47, 0.71; GCF_000559025.1, s__Luteimonas huabeiensis, 95.0, 81.72, 0.74; GCF_013425525.1, s__Luteimonas sp013425525, 95.0, 81.41, 0.75; GCF_004352825.1, s__Luteimonas arsenica, 95.0, 81.3, 0.71; GCF_004352845.1, s__Luteimonas terricola, 95.0, 81.25, 0.67; GCF_008312895.1, s__Luteimo…	66.07	11	0.984258	Genome not assigned to closest species as it falls outside its pre-defined ANI radius
		3S_BMD_bayt.30	78.71	1.75	d__Bacteria;p__Firmicutes_A;c__Clostridia;o__Lachnospirales;f__Lachnospiraceae;g__Blautia;s__	N/A	N/A	N/A	N/A	N/A	N/A	N/A	N/A	N/A	N/A	d__Bacteria;p__Firmicutes_A;c__Clostridia;o__Lachnospirales;f__Lachnospiraceae;g__Blautia;s__	taxonomic classification defined by topology and ANI	N/A	GCA_900543715.1, s__Blautia sp900543715, 95.0, 82.86, 0.66; GCF_002161285.1, s__Blautia sp002161285, 95.0, 82.76, 0.65; GCA_900765525.1, s__Blautia sp900765525, 95.0, 78.19, 0.29; GCF_013304445.1, s__Blautia sp900541955, 95.0, 77.97, 0.21; GCF_003287895.1, s__Blautia sp003287895, 95.0, 77.84, 0.22; GCF_002222595.2, s__Blautia hansenii, 95.0, 77.74, 0.16; GCF_902363515.1, s__Blautia sp000432195, 9…	64.88	11	0.982	Genome not assigned to closest species as it falls outside its pre-defined ANI radius
		3S_BMD_bayt.31	17.24	0	d__Bacteria;p__Actinobacteriota;c__Actinomycetia;o__Mycobacteriales;f__Mycobacteriaceae;g__Dietzia;s__	N/A	N/A	N/A	N/A	N/A	GCF_014144865.1	95	d__Bacteria;p__Actinobacteriota;c__Actinomycetia;o__Mycobacteriales;f__Mycobacteriaceae;g__Dietzia;s__Dietzia aerolata	83.57	0.7	d__Bacteria;p__Actinobacteriota;c__Actinomycetia;o__Mycobacteriales;f__Mycobacteriaceae;g__Dietzia;s__	taxonomic classification defined by topology and ANI	N/A	GCF_003096075.1, s__Dietzia lutea, 95.0, 82.12, 0.77; GCF_001571065.1, s__Dietzia cinnamea, 95.1735, 81.78, 0.71; GCF_000186325.1, s__Dietzia cinnamea_A, 95.1735, 81.76, 0.69; GCF_014144855.1, s__Dietzia maris, 95.0, 81.63, 0.6; GCA_002415925.1, s__Dietzia sp002415925, 95.0, 81.26, 0.61; GCA_012841845.1, s__Dietzia sp012841845, 95.0, 80.95, 0.42; GCF_014145145.1, s__Dietzia cercidiphylli, 95.0, 8…	16.54	11	0.976216	Genome not assigned to closest species as it falls outside its pre-defined ANI radius
		3S_BMD_bayt.32	29.31	0	d__Bacteria;p__Firmicutes;c__Bacilli;o__Lactobacillales;f__Lactobacillaceae;g__Lactobacillus;s__Lactobacillus crispatus	GCF_002088015.1	95	d__Bacteria;p__Firmicutes;c__Bacilli;o__Lactobacillales;f__Lactobacillaceae;g__Lactobacillus;s__Lactobacillus crispatus	98.52	0.87	GCF_002088015.1	95	d__Bacteria;p__Firmicutes;c__Bacilli;o__Lactobacillales;f__Lactobacillaceae;g__Lactobacillus;s__Lactobacillus crispatus	98.52	0.87	d__Bacteria;p__Firmicutes;c__Bacilli;o__Lactobacillales;f__Lactobacillaceae;g__Lactobacillus;s__	taxonomic classification defined by topology and ANI	topological placement and ANI have congruent species assignments	GCF_000615285.1, s__Lactobacillus kitasatonis, 95.0, 81.95, 0.66; GCF_000614735.1, s__Lactobacillus gallinarum, 95.0, 81.71, 0.67; GCF_000160855.1, s__Lactobacillus helveticus, 95.0, 81.6, 0.64; GCF_002706375.1, s__Lactobacillus amylovorus, 95.0, 81.47, 0.67; GCF_001436305.1, s__Lactobacillus ultunensis, 95.0, 81.28, 0.66; GCF_900103655.1, s__Lactobacillus kefiranofaciens, 95.0, 81.07, 0.64; GCF_…	22.2	11	N/A	N/A
		3S_BMD_bayt.33	73.56	0.22	d__Bacteria;p__Firmicutes_A;c__Clostridia;o__Oscillospirales;f__Butyricicoccaceae;g__Agathobaculum;s__	N/A	N/A	N/A	N/A	N/A	N/A	N/A	N/A	N/A	N/A	d__Bacteria;p__Firmicutes_A;c__Clostridia;o__Oscillospirales;f__Butyricicoccaceae;g__Agathobaculum;s__	ANI	N/A	GCA_900555465.1, s__Agathobaculum sp900555465, 95.0, 87.15, 0.63; GCA_900557315.1, s__Agathobaculum sp900557315, 95.0, 85.27, 0.57; GCF_900625105.1, s__Agathobaculum sp900625105, 95.0, 83.02, 0.62; GCF_900291975.1, s__Agathobaculum sp900291975, 95.0, 81.81, 0.61; GCF_000701665.1, s__Agathobaculum desmolans, 95.0, 80.64, 0.51; GCF_003481705.1, s__Agathobaculum sp003481705, 95.0, 80.59, 0.45; GCA_9…	67.14	11	0.982978	N/A
		3S_BMD_bayt.34	80.12	1.24	d__Bacteria;p__Actinobacteriota;c__Actinomycetia;o__Mycobacteriales;f__Mycobacteriaceae;g__Corynebacterium;s__	N/A	N/A	N/A	N/A	N/A	N/A	N/A	N/A	N/A	N/A	d__Bacteria;p__Actinobacteriota;c__Actinomycetia;o__Mycobacteriales;f__Mycobacteriaceae;g__Corynebacterium;s__	ANI	N/A	GCF_006539825.1, s__Corynebacterium variabile, 95.0, 81.4, 0.63; GCF_007970465.1, s__Corynebacterium nuruki, 95.0, 81.18, 0.62; GCF_007673095.1, s__Corynebacterium sp002363255, 95.0, 81.07, 0.63; GCF_001942345.1, s__Corynebacterium sp001942345, 95.0, 81.04, 0.62; GCF_000418365.1, s__Corynebacterium terpenotabidum, 95.0, 80.86, 0.52; GCA_902782855.1, s__Corynebacterium sp902782855, 95.0, 80.66, 0.…	73.04	11	0.977657	N/A
		3S_BMD_bayt.35	69.72	0	d__Bacteria;p__Actinobacteriota;c__Coriobacteriia;o__Coriobacteriales;f__Eggerthellaceae;g__UMGS1293;s__	N/A	N/A	N/A	N/A	N/A	GCF_900754495.1	95	d__Bacteria;p__Actinobacteriota;c__Coriobacteriia;o__Coriobacteriales;f__Eggerthellaceae;g__UMGS1293;s__UMGS1293 sp900754495	80.76	0.43	d__Bacteria;p__Actinobacteriota;c__Coriobacteriia;o__Coriobacteriales;f__Eggerthellaceae;g__UMGS1293;s__	taxonomic classification defined by topology and ANI	N/A	GCA_900550385.1, s__UMGS1293 sp900550385, 95.0, 79.7, 0.42	62.12	11	0.968026	N/A
		3S_BMD_bayt.36	53.19	0	d__Bacteria;p__Campylobacterota;c__Campylobacteria;o__Campylobacterales;f__Helicobacteraceae;g__Helicobacter_D;s__Helicobacter_D pullorum	GCF_008801855.1	95	d__Bacteria;p__Campylobacterota;c__Campylobacteria;o__Campylobacterales;f__Helicobacteraceae;g__Helicobacter_D;s__Helicobacter_D pullorum	98.16	0.97	GCF_008801855.1	95	d__Bacteria;p__Campylobacterota;c__Campylobacteria;o__Campylobacterales;f__Helicobacteraceae;g__Helicobacter_D;s__Helicobacter_D pullorum	98.16	0.97	d__Bacteria;p__Campylobacterota;c__Campylobacteria;o__Campylobacterales;f__Helicobacteraceae;g__Helicobacter_D;s__	taxonomic classification defined by topology and ANI	topological placement and ANI have congruent species assignments	GCF_000162575.1, s__Helicobacter_D canadensis, 95.0, 79.99, 0.71; GCF_003288905.1, s__Helicobacter_D sp003288905, 95.0, 79.97, 0.7; GCF_003670295.1, s__Helicobacter_D burdigaliensis, 95.0, 78.53, 0.45; GCF_003245365.1, s__Helicobacter_D valdiviensis, 95.0, 78.18, 0.43; GCF_000158455.1, s__Helicobacter_D winghamensis, 95.0, 78.04, 0.36; GCF_000765745.2, s__Helicobacter_D apodemus, 95.0, 77.81, 0.3…	45.7	11	N/A	N/A
		3S_BMD_bayt.37	90.25	0	d__Bacteria;p__Verrucomicrobiota;c__Verrucomicrobiae;o__Verrucomicrobiales;f__Akkermansiaceae;g__Akkermansia;s__Akkermansia sp900548895	GCA_900548895.1	95	d__Bacteria;p__Verrucomicrobiota;c__Verrucomicrobiae;o__Verrucomicrobiales;f__Akkermansiaceae;g__Akkermansia;s__Akkermansia sp900548895	98.52	0.85	GCA_900548895.1	95	d__Bacteria;p__Verrucomicrobiota;c__Verrucomicrobiae;o__Verrucomicrobiales;f__Akkermansiaceae;g__Akkermansia;s__Akkermansia sp900548895	98.52	0.85	d__Bacteria;p__Verrucomicrobiota;c__Verrucomicrobiae;o__Verrucomicrobiales;f__Akkermansiaceae;g__Akkermansia;s__	taxonomic classification defined by topology and ANI	topological placement and ANI have congruent species assignments	GCA_004557455.1, s__Akkermansia muciniphila_D, 95.0, 78.38, 0.28; GCA_900766865.1, s__Akkermansia sp900766865, 95.0, 78.04, 0.19; GCA_002358905.1, s__Akkermansia sp002358905, 95.0, 77.86, 0.18; GCF_001683795.1, s__Akkermansia glycaniphila, 95.0, 77.53, 0.17; GCF_004167605.1, s__Akkermansia sp004167605, 95.0, 77.09, 0.1; GCF_001580195.1, s__Akkermansia sp001580195, 95.0, 77.01, 0.09; GCF_002885095…	83.42	11	N/A	N/A
		3S_BMD_bayt.39	21.43	0	d__Bacteria;p__Firmicutes_A;c__Clostridia;o__Oscillospirales;f__Ruminococcaceae;g__Ruthenibacterium;s__Ruthenibacterium sp900546885	GCA_900546885.1	95	d__Bacteria;p__Firmicutes_A;c__Clostridia;o__Oscillospirales;f__Ruminococcaceae;g__Ruthenibacterium;s__Ruthenibacterium sp900546885	98.79	0.91	GCA_900546885.1	95	d__Bacteria;p__Firmicutes_A;c__Clostridia;o__Oscillospirales;f__Ruminococcaceae;g__Ruthenibacterium;s__Ruthenibacterium sp900546885	98.79	0.91	d__Bacteria;p__Firmicutes_A;c__Clostridia;o__Oscillospirales;f__Ruminococcaceae;g__Ruthenibacterium;s__	taxonomic classification defined by topology and ANI	topological placement and ANI have congruent species assignments	GCA_003149955.1, s__Ruthenibacterium sp003149955, 95.0, 87.46, 0.6; GCF_900759375.1, s__Ruthenibacterium sp900759375, 95.0, 86.9, 0.78; GCF_000949455.1, s__Ruthenibacterium lactatiformans, 95.0, 78.78, 0.32; GCA_013316265.1, s__Ruthenibacterium sp013316265, 95.0, 77.94, 0.17; GCA_002315015.1, s__Ruthenibacterium sp002315015, 95.0, 77.06, 0.17; GCA_009929695.1, s__Ruthenibacterium sp009929695, 95.…	18.66	11	N/A	N/A
		3S_BMD_bayt.4	84.71	1.05	d__Bacteria;p__Firmicutes;c__Bacilli;o__Lactobacillales;f__Lactobacillaceae;g__Ligilactobacillus;s__Ligilactobacillus aviarius	GCF_001436315.1	95	d__Bacteria;p__Firmicutes;c__Bacilli;o__Lactobacillales;f__Lactobacillaceae;g__Ligilactobacillus;s__Ligilactobacillus aviarius	96.05	0.92	GCF_001436315.1	95	d__Bacteria;p__Firmicutes;c__Bacilli;o__Lactobacillales;f__Lactobacillaceae;g__Ligilactobacillus;s__Ligilactobacillus aviarius	96.05	0.92	d__Bacteria;p__Firmicutes;c__Bacilli;o__Lactobacillales;f__Lactobacillaceae;g__Ligilactobacillus;s__	taxonomic classification defined by topology and ANI	topological placement and ANI have congruent species assignments	GCF_001654615.1, s__Ligilactobacillus aviarius_B, 95.0, 94.77, 0.9; GCA_001435375.1, s__Ligilactobacillus araffinosus, 95.0, 89.36, 0.79; GCF_001436215.1, s__Ligilactobacillus agilis, 95.0, 77.48, 0.1; GCF_001435955.1, s__Ligilactobacillus salivarius, 95.0, 77.31, 0.08; GCF_000615765.1, s__Ligilactobacillus equi, 95.0, 77.3, 0.06; GCF_001591685.1, s__Ligilactobacillus murinus, 95.0, 77.29, 0.08; …	67.64	11	N/A	N/A
		3S_BMD_bayt.40	42.5	0	d__Bacteria;p__Proteobacteria;c__Gammaproteobacteria;o__Burkholderiales;f__Burkholderiaceae;g__Oligella;s__Oligella ureolytica	GCF_000373745.1	95	d__Bacteria;p__Proteobacteria;c__Gammaproteobacteria;o__Burkholderiales;f__Burkholderiaceae;g__Oligella;s__Oligella ureolytica	97.91	0.94	GCF_000373745.1	95	d__Bacteria;p__Proteobacteria;c__Gammaproteobacteria;o__Burkholderiales;f__Burkholderiaceae;g__Oligella;s__Oligella ureolytica	97.91	0.94	d__Bacteria;p__Proteobacteria;c__Gammaproteobacteria;o__Burkholderiales;f__Burkholderiaceae;g__Oligella;s__	taxonomic classification defined by topology and ANI	topological placement and ANI have congruent species assignments	GCA_012511555.1, s__Oligella sp012511555, 95.0, 81.31, 0.65; GCA_012518515.1, s__Oligella sp012518515, 95.0, 79.35, 0.43; GCF_000372065.1, s__Oligella urethralis, 95.0, 78.94, 0.36; GCA_012511095.1, s__Oligella sp012511095, 95.0, 77.9, 0.3	40.6	11	N/A	N/A
		3S_BMD_bayt.41	87.89	1.05	d__Bacteria;p__Firmicutes;c__Bacilli;o__Staphylococcales;f__Salinicoccaceae;g__Jeotgalicoccus;s__Jeotgalicoccus aerolatus	GCF_014635205.1	95	d__Bacteria;p__Firmicutes;c__Bacilli;o__Staphylococcales;f__Salinicoccaceae;g__Jeotgalicoccus;s__Jeotgalicoccus aerolatus	99.6	0.99	GCF_014635205.1	95	d__Bacteria;p__Firmicutes;c__Bacilli;o__Staphylococcales;f__Salinicoccaceae;g__Jeotgalicoccus;s__Jeotgalicoccus aerolatus	99.6	0.99	d__Bacteria;p__Firmicutes;c__Bacilli;o__Staphylococcales;f__Salinicoccaceae;g__Jeotgalicoccus;s__	taxonomic classification defined by topology and ANI	topological placement and ANI have congruent species assignments	GCF_003387165.1, s__Jeotgalicoccus halotolerans, 96.2898, 82.55, 0.78; GCF_004570955.1, s__Jeotgalicoccus nanhaiensis, 96.2898, 82.21, 0.81; GCA_003513765.1, s__Jeotgalicoccus sp003513765, 95.0, 82.15, 0.79; GCF_000425845.1, s__Jeotgalicoccus psychrophilus, 95.0, 82.02, 0.81; GCF_014207425.1, s__Jeotgalicoccus coquinae, 95.0, 81.81, 0.8; GCF_000756715.1, s__Jeotgalicoccus saudimassiliensis, 95.0,…	77.11	11	N/A	N/A
		3S_BMD_bayt.42	25.47	0	d__Bacteria;p__Firmicutes_A;c__Clostridia;o__Lachnospirales;f__Lachnospiraceae;g__Mediterraneibacter;s__	N/A	N/A	N/A	N/A	N/A	N/A	N/A	N/A	N/A	N/A	d__Bacteria;p__Firmicutes_A;c__Clostridia;o__Lachnospirales;f__Lachnospiraceae;g__Mediterraneibacter;s__	ANI	N/A	GCA_900553885.1, s__Mediterraneibacter sp900553885, 95.0, 80.44, 0.57; GCF_002161355.1, s__Mediterraneibacter sp002161355, 95.0, 78.4, 0.34; GCF_900120155.1, s__Mediterraneibacter sp900120155, 95.0, 77.94, 0.26; GCF_900751785.1, s__Mediterraneibacter sp900751785, 95.0, 77.9, 0.28; GCF_002159505.1, s__Mediterraneibacter sp002159505, 95.0, 77.79, 0.3; GCA_900555215.1, s__Mediterraneibacter sp900555…	27.81	11	0.96127	N/A
		3S_BMD_bayt.43	35.09	0	d__Bacteria;p__Firmicutes;c__Bacilli;o__Lactobacillales;f__Lactobacillaceae;g__Weissella;s__Weissella thailandensis	GCF_005405465.1	95	d__Bacteria;p__Firmicutes;c__Bacilli;o__Lactobacillales;f__Lactobacillaceae;g__Weissella;s__Weissella thailandensis	98.74	0.89	GCF_005405465.1	95	d__Bacteria;p__Firmicutes;c__Bacilli;o__Lactobacillales;f__Lactobacillaceae;g__Weissella;s__Weissella thailandensis	98.74	0.89	d__Bacteria;p__Firmicutes;c__Bacilli;o__Lactobacillales;f__Lactobacillaceae;g__Weissella;s__	taxonomic classification defined by topology and ANI	topological placement and ANI have congruent species assignments	GCF_000160575.1, s__Weissella paramesenteroides, 95.0, 84.2, 0.76; GCF_900094835.1, s__Weissella bombi, 95.0, 80.59, 0.59; GCF_005405545.1, s__Weissella hellenica, 95.0, 80.33, 0.54; GCF_006777025.1, s__Weissella hellenica_B, 95.0, 80.29, 0.59; GCF_004771295.1, s__Weissella confusa_B, 95.0, 78.86, 0.15; GCF_001436895.1, s__Weissella confusa, 95.0, 78.84, 0.16; GCF_000193635.1, s__Weissella cibari…	37.7	11	N/A	N/A
		3S_BMD_bayt.44	19.64	0	d__Bacteria;p__Actinobacteriota;c__Coriobacteriia;o__Coriobacteriales;f__Eggerthellaceae;g__CAG-1427;s__CAG-1427 sp900548955	GCA_900548955.1	95	d__Bacteria;p__Actinobacteriota;c__Coriobacteriia;o__Coriobacteriales;f__Eggerthellaceae;g__CAG-1427;s__CAG-1427 sp900548955	97.38	0.85	GCA_900548955.1	95	d__Bacteria;p__Actinobacteriota;c__Coriobacteriia;o__Coriobacteriales;f__Eggerthellaceae;g__CAG-1427;s__CAG-1427 sp900548955	97.38	0.85	d__Bacteria;p__Actinobacteriota;c__Coriobacteriia;o__Coriobacteriales;f__Eggerthellaceae;g__CAG-1427;s__	taxonomic classification defined by topology and ANI	topological placement and ANI have congruent species assignments	GCA_900542065.1, s__CAG-1427 sp000431675, 95.0, 87.67, 0.89; GCA_900551155.1, s__CAG-1427 sp900551155, 95.0, 86.32, 0.77; GCA_000435475.1, s__CAG-1427 sp000435475, 95.0, 79.54, 0.53; GCA_900556585.1, s__CAG-1427 sp900556585, 95.0, 79.42, 0.38; GCA_900554685.1, s__CAG-1427 sp900554685, 95.0, 78.97, 0.4; GCA_900540345.1, s__CAG-1427 sp900540345, 95.0, 77.97, 0.05; GCA_000434775.1, s__CAG-1427 sp000…	19.95	11	N/A	N/A
		3S_BMD_bayt.45	39.58	0	d__Bacteria;p__Firmicutes;c__Bacilli;o__Lactobacillales;f__Lactobacillaceae;g__Limosilactobacillus;s__Limosilactobacillus oris	GCF_001434465.1	95	d__Bacteria;p__Firmicutes;c__Bacilli;o__Lactobacillales;f__Lactobacillaceae;g__Limosilactobacillus;s__Limosilactobacillus oris	95.74	0.91	GCF_001434465.1	95	d__Bacteria;p__Firmicutes;c__Bacilli;o__Lactobacillales;f__Lactobacillaceae;g__Limosilactobacillus;s__Limosilactobacillus oris	95.74	0.91	d__Bacteria;p__Firmicutes;c__Bacilli;o__Lactobacillales;f__Lactobacillaceae;g__Limosilactobacillus;s__	taxonomic classification defined by topology and ANI	topological placement and ANI have congruent species assignments	GCF_000160835.1, s__Limosilactobacillus antri, 95.0, 85.96, 0.89; GCF_001435935.1, s__Limosilactobacillus panis, 95.0, 79.66, 0.43; GCF_001435345.1, s__Limosilactobacillus pontis, 95.0, 79.12, 0.33; GCF_000016825.1, s__Limosilactobacillus reuteri, 95.0, 78.6, 0.15; GCF_001436045.1, s__Limosilactobacillus frumenti, 95.0, 78.57, 0.13; GCF_013694365.1, s__Limosilactobacillus reuteri_E, 95.0, 78.45, …	40.78	11	N/A	N/A
		3S_BMD_bayt.46	43.12	0.2	d__Bacteria;p__Firmicutes_A;c__Clostridia_A;o__Christensenellales;f__Borkfalkiaceae;g__UBA11940;s__	N/A	N/A	N/A	N/A	N/A	GCA_900549005.1	95	d__Bacteria;p__Firmicutes_A;c__Clostridia_A;o__Christensenellales;f__Borkfalkiaceae;g__UBA11940;s__UBA11940 sp900549005	80.34	0.57	d__Bacteria;p__Firmicutes_A;c__Clostridia_A;o__Christensenellales;f__Borkfalkiaceae;g__UBA11940;s__	taxonomic classification defined by topology and ANI	N/A	GCA_003979335.1, s__UBA11940 sp003979335, 95.0, 77.16, 0.02; GCA_003503945.1, s__UBA11940 sp003503945, 95.0, 76.84, 0.13; GCA_013316055.1, s__UBA11940 sp013316055, 95.0, 75.46, 0.09	31.35	11	0.96734	N/A
		3S_BMD_bayt.48	52.78	0.67	d__Bacteria;p__Firmicutes_A;c__Clostridia;o__Oscillospirales;f__Oscillospiraceae;g__Flavonifractor;s__	N/A	N/A	N/A	N/A	N/A	GCF_002161215.1	95	d__Bacteria;p__Firmicutes_A;c__Clostridia;o__Oscillospirales;f__Oscillospiraceae;g__Flavonifractor;s__Flavonifractor sp002161215	85.44	0.75	d__Bacteria;p__Firmicutes_A;c__Clostridia;o__Oscillospirales;f__Oscillospiraceae;g__Flavonifractor;s__	taxonomic classification defined by topology and ANI	N/A	GCF_900626285.1, s__Flavonifractor massiliensis_A, 95.0, 84.37, 0.7; GCF_002159455.1, s__Flavonifractor sp002159455, 95.0, 84.26, 0.67; GCF_000239295.1, s__Flavonifractor plautii, 95.0, 83.22, 0.63; GCF_002159265.1, s__Flavonifractor sp002159265, 95.0, 82.66, 0.65; GCF_000508885.1, s__Flavonifractor sp000508885, 95.0, 82.3, 0.43; GCF_002161085.1, s__Flavonifractor sp002161085, 95.0, 82.25, 0.6; G…	39.55	11	0.980938	Genome not assigned to closest species as it falls outside its pre-defined ANI radius
		3S_BMD_bayt.49	39.66	0	d__Bacteria;p__Firmicutes;c__Bacilli;o__Lactobacillales;f__Lactobacillaceae;g__Lactobacillus;s__Lactobacillus crispatus	GCF_002088015.1	95	d__Bacteria;p__Firmicutes;c__Bacilli;o__Lactobacillales;f__Lactobacillaceae;g__Lactobacillus;s__Lactobacillus crispatus	98.67	0.89	GCF_002088015.1	95	d__Bacteria;p__Firmicutes;c__Bacilli;o__Lactobacillales;f__Lactobacillaceae;g__Lactobacillus;s__Lactobacillus crispatus	98.67	0.89	d__Bacteria;p__Firmicutes;c__Bacilli;o__Lactobacillales;f__Lactobacillaceae;g__Lactobacillus;s__	taxonomic classification defined by topology and ANI	topological placement and ANI have congruent species assignments	GCF_000614735.1, s__Lactobacillus gallinarum, 95.0, 82.7, 0.62; GCF_002706375.1, s__Lactobacillus amylovorus, 95.0, 82.58, 0.61; GCF_000615285.1, s__Lactobacillus kitasatonis, 95.0, 82.58, 0.57; GCF_001591845.1, s__Lactobacillus acidophilus, 95.0, 82.44, 0.57; GCF_000160855.1, s__Lactobacillus helveticus, 95.0, 82.43, 0.55; GCF_001436305.1, s__Lactobacillus ultunensis, 95.0, 81.42, 0.61; GCF_9001…	37.36	11	N/A	N/A
		3S_BMD_bayt.50	77.59	3.13	d__Bacteria;p__Firmicutes;c__Bacilli;o__Staphylococcales;f__Salinicoccaceae;g__Jeotgalicoccus;s__Jeotgalicoccus sp903994045	GCF_903994045.1	95	d__Bacteria;p__Firmicutes;c__Bacilli;o__Staphylococcales;f__Salinicoccaceae;g__Jeotgalicoccus;s__Jeotgalicoccus sp903994045	98.9	0.97	GCF_903994045.1	95	d__Bacteria;p__Firmicutes;c__Bacilli;o__Staphylococcales;f__Salinicoccaceae;g__Jeotgalicoccus;s__Jeotgalicoccus sp903994045	98.9	0.97	d__Bacteria;p__Firmicutes;c__Bacilli;o__Staphylococcales;f__Salinicoccaceae;g__Jeotgalicoccus;s__	taxonomic classification defined by topology and ANI	topological placement and ANI have congruent species assignments	GCF_000425825.1, s__Jeotgalicoccus marinus, 95.0, 79.63, 0.6; GCA_003513765.1, s__Jeotgalicoccus sp003513765, 95.0, 78.79, 0.34; GCF_000425845.1, s__Jeotgalicoccus psychrophilus, 95.0, 78.67, 0.35; GCF_014635205.1, s__Jeotgalicoccus aerolatus, 95.0, 78.65, 0.35; GCF_000756715.1, s__Jeotgalicoccus saudimassiliensis, 95.0, 78.58, 0.3; GCF_014207425.1, s__Jeotgalicoccus coquinae, 95.0, 78.58, 0.35; …	70.26	11	N/A	N/A
		3S_BMD_bayt.6	39.66	0	d__Bacteria;p__Firmicutes_A;c__Clostridia;o__Peptostreptococcales;f__Peptostreptococcaceae;g__Romboutsia;s__	N/A	N/A	N/A	N/A	N/A	N/A	N/A	N/A	N/A	N/A	d__Bacteria;p__Firmicutes_A;c__Clostridia;o__Peptostreptococcales;f__Peptostreptococcaceae;g__Romboutsia;s__	taxonomic classification defined by topology and ANI	N/A	GCF_900106845.1, s__Romboutsia timonensis, 95.0, 89.51, 0.93; GCF_900015215.1, s__Romboutsia ilealis, 95.0, 89.22, 0.88; GCF_000499525.1, s__Romboutsia dakarensis, 95.0, 80.01, 0.57; GCF_900103615.1, s__Romboutsia lituseburensis, 95.0, 79.89, 0.55; GCF_000686145.1, s__Romboutsia sp000686145, 95.0, 79.74, 0.51; GCF_900002575.1, s__Romboutsia hominis, 95.0, 79.62, 0.53	37.64	11	0.989596	Genome not assigned to closest species as it falls outside its pre-defined ANI radius
		3S_BMD_bayt.7	32.76	0	d__Bacteria;p__Firmicutes_A;c__Clostridia;o__Peptostreptococcales;f__Peptostreptococcaceae;g__Romboutsia;s__	N/A	N/A	N/A	N/A	N/A	N/A	N/A	N/A	N/A	N/A	d__Bacteria;p__Firmicutes_A;c__Clostridia;o__Peptostreptococcales;f__Peptostreptococcaceae;g__Romboutsia;s__	taxonomic classification defined by topology and ANI	N/A	GCF_900106845.1, s__Romboutsia timonensis, 95.0, 91.06, 0.88; GCF_900015215.1, s__Romboutsia ilealis, 95.0, 90.44, 0.85; GCF_000686145.1, s__Romboutsia sp000686145, 95.0, 81.75, 0.75; GCF_000499525.1, s__Romboutsia dakarensis, 95.0, 81.7, 0.76; GCF_900103615.1, s__Romboutsia lituseburensis, 95.0, 81.64, 0.78; GCF_900002575.1, s__Romboutsia hominis, 95.0, 81.56, 0.71	26.82	11	0.986953	Genome not assigned to closest species as it falls outside its pre-defined ANI radius
		3S_BMD_bayt.8	86.63	0.54	d__Bacteria;p__Firmicutes;c__Bacilli;o__Lactobacillales;f__Lactobacillaceae;g__Limosilactobacillus;s__Limosilactobacillus vaginalis	GCF_000159435.1	95	d__Bacteria;p__Firmicutes;c__Bacilli;o__Lactobacillales;f__Lactobacillaceae;g__Limosilactobacillus;s__Limosilactobacillus vaginalis	99.05	0.98	GCF_000159435.1	95	d__Bacteria;p__Firmicutes;c__Bacilli;o__Lactobacillales;f__Lactobacillaceae;g__Limosilactobacillus;s__Limosilactobacillus vaginalis	99.05	0.98	d__Bacteria;p__Firmicutes;c__Bacilli;o__Lactobacillales;f__Lactobacillaceae;g__Limosilactobacillus;s__	taxonomic classification defined by topology and ANI	topological placement and ANI have congruent species assignments	GCF_002871555.1, s__Limosilactobacillus vaginalis_A, 95.0, 91.45, 0.96; GCF_014145505.1, s__Limosilactobacillus sp014145505, 95.0, 82.12, 0.69; GCF_013694365.1, s__Limosilactobacillus reuteri_E, 95.0, 79.03, 0.26; GCF_900156885.1, s__Limosilactobacillus sp900156885, 95.0, 79.01, 0.27; GCF_014145545.1, s__Limosilactobacillus sp014145545, 95.0, 78.98, 0.3; GCF_014145615.1, s__Limosilactobacillus sp…	70.38	11	N/A	N/A
		3S_BMD_bayt.9	16.49	0	d__Bacteria;p__Firmicutes_A;c__Clostridia;o__Lachnospirales;f__Lachnospiraceae;g__Ruminococcus_G;s__	N/A	N/A	N/A	N/A	N/A	GCF_000425525.1	95	d__Bacteria;p__Firmicutes_A;c__Clostridia;o__Lachnospirales;f__Lachnospiraceae;g__Ruminococcus_G;s__Ruminococcus_G gauvreauii	77.5	0.19	d__Bacteria;p__Firmicutes_A;c__Clostridia;o__Lachnospirales;f__Lachnospiraceae;g__;s__	taxonomic classification defined by topology and ANI	N/A	N/A	13.3	11	0.9265	N/A
		3S_cont.1	21.26	0	d__Bacteria;p__Proteobacteria;c__Alphaproteobacteria;o__Rs-D84;f__Rs-D84;g__Rs-D84;s__	N/A	N/A	N/A	N/A	N/A	GCA_900546185.1	95	d__Bacteria;p__Proteobacteria;c__Alphaproteobacteria;o__Rs-D84;f__Rs-D84;g__Rs-D84;s__Rs-D84 sp900546185	78.91	0.65	d__Bacteria;p__Proteobacteria;c__Alphaproteobacteria;o__Rs-D84;f__Rs-D84;g__Rs-D84;s__	taxonomic classification defined by topology and ANI	N/A	GCA_002437665.1, s__Rs-D84 sp002437665, 95.0, 77.92, 0.5; GCA_900546225.1, s__Rs-D84 sp900546225, 95.0, 77.86, 0.44; GCA_902771095.1, s__Rs-D84 sp902771095, 95.0, 77.65, 0.22; GCA_902793005.1, s__Rs-D84 sp902793005, 95.0, 77.63, 0.2; GCA_900549365.1, s__Rs-D84 sp900549365, 95.0, 77.45, 0.35; GCA_902802115.1, s__Rs-D84 sp902802115, 95.0, 77.4, 0.19; GCA_002371155.1, s__Rs-D84 sp002371155, 95.0, 77…	13.06	11	0.954758	Genome not assigned to closest species as it falls outside its pre-defined ANI radius
		3S_cont.10	25.92	0	d__Bacteria;p__Actinobacteriota;c__Coriobacteriia;o__Coriobacteriales;f__Eggerthellaceae;g__;s__	N/A	N/A	N/A	N/A	N/A	N/A	N/A	N/A	N/A	N/A	d__Bacteria;p__Actinobacteriota;c__Coriobacteriia;o__Coriobacteriales;f__Eggerthellaceae;g__;s__	taxonomic novelty determined using RED	N/A	N/A	17.99	11	0.827346	N/A
		3S_cont.14	86.22	1.3	d__Bacteria;p__Firmicutes_C;c__Negativicutes;o__Veillonellales;f__Megasphaeraceae;g__Megasphaera;s__Megasphaera stantonii	GCF_003367905.1	95	d__Bacteria;p__Firmicutes_C;c__Negativicutes;o__Veillonellales;f__Megasphaeraceae;g__Megasphaera;s__Megasphaera stantonii	97.32	0.93	GCF_003367905.1	95	d__Bacteria;p__Firmicutes_C;c__Negativicutes;o__Veillonellales;f__Megasphaeraceae;g__Megasphaera;s__Megasphaera stantonii	97.32	0.93	d__Bacteria;p__Firmicutes_C;c__Negativicutes;o__Veillonellales;f__Megasphaeraceae;g__Megasphaera;s__	taxonomic classification defined by topology and ANI	topological placement and ANI have congruent species assignments	GCA_900554215.1, s__Megasphaera sp900554215, 95.0, 94.82, 0.72; GCA_900548635.1, s__Megasphaera sp900548635, 95.0, 79.72, 0.43; GCF_000417505.1, s__Megasphaera sp000417505, 95.0, 79.51, 0.5; GCA_902388315.1, s__Megasphaera sp902388315, 95.0, 79.46, 0.39; GCF_003010495.1, s__Megasphaera elsdenii, 95.0, 79.3, 0.49; GCA_900539295.1, s__Megasphaera sp900539295, 95.0, 78.92, 0.4; GCF_001546855.1, s__M…	77.78	11	N/A	N/A
		3S_cont.15	81.72	2.28	d__Bacteria;p__Actinobacteriota;c__Coriobacteriia;o__Coriobacteriales;f__Coriobacteriaceae;g__Enorma;s__Enorma massiliensis	GCF_000311845.1	95	d__Bacteria;p__Actinobacteriota;c__Coriobacteriia;o__Coriobacteriales;f__Coriobacteriaceae;g__Enorma;s__Enorma massiliensis	97.21	0.88	GCF_000311845.1	95	d__Bacteria;p__Actinobacteriota;c__Coriobacteriia;o__Coriobacteriales;f__Coriobacteriaceae;g__Enorma;s__Enorma massiliensis	97.21	0.88	d__Bacteria;p__Actinobacteriota;c__Coriobacteriia;o__Coriobacteriales;f__Coriobacteriaceae;g__Enorma;s__	taxonomic classification defined by topology and ANI	topological placement and ANI have congruent species assignments	GCF_902150035.1, s__Enorma burkinafasonensis, 95.0, 81.84, 0.53; GCF_000321165.1, s__Enorma timonensis, 95.0, 81.77, 0.54; GCA_900538305.1, s__Enorma sp900538305, 95.0, 81.67, 0.53; GCA_900751795.1, s__Enorma sp900751795, 95.0, 81.52, 0.41; GCF_900186505.1, s__Enorma phocaeensis, 95.0, 81.36, 0.51	75.22	11	N/A	N/A
		3S_cont.16	73.68	6.08	d__Bacteria;p__Firmicutes_A;c__Clostridia;o__Lachnospirales;f__Lachnospiraceae;g__Merdimonas;s__Merdimonas faecis	GCF_001754075.1	95	d__Bacteria;p__Firmicutes_A;c__Clostridia;o__Lachnospirales;f__Lachnospiraceae;g__Merdimonas;s__Merdimonas faecis	98.37	0.75	GCF_001754075.1	95	d__Bacteria;p__Firmicutes_A;c__Clostridia;o__Lachnospirales;f__Lachnospiraceae;g__Merdimonas;s__Merdimonas faecis	98.37	0.75	d__Bacteria;p__Firmicutes_A;c__Clostridia;o__Lachnospirales;f__Lachnospiraceae;g__Merdimonas;s__	taxonomic classification defined by topology and ANI	topological placement and ANI have congruent species assignments	GCA_900553355.1, s__Merdimonas sp900553355, 95.0, 82.09, 0.54	62.85	11	N/A	N/A
		3S_cont.17	20.69	0	d__Bacteria;p__Bacteroidota;c__Bacteroidia;o__Bacteroidales;f__Bacteroidaceae;g__Bacteroides;s__Bacteroides togonis	GCF_900130135.1	95	d__Bacteria;p__Bacteroidota;c__Bacteroidia;o__Bacteroidales;f__Bacteroidaceae;g__Bacteroides;s__Bacteroides togonis	97.84	0.97	GCF_900130135.1	95	d__Bacteria;p__Bacteroidota;c__Bacteroidia;o__Bacteroidales;f__Bacteroidaceae;g__Bacteroides;s__Bacteroides togonis	97.84	0.97	d__Bacteria;p__Bacteroidota;c__Bacteroidia;o__Bacteroidales;f__Bacteroidaceae;g__Bacteroides;s__	taxonomic classification defined by topology and ANI	topological placement and ANI have congruent species assignments	GCF_900128475.1, s__Bacteroides massiliensis_A, 95.0, 87.41, 0.88; GCF_900108345.1, s__Bacteroides ndongoniae, 95.0, 80.81, 0.56; GCA_900553815.1, s__Bacteroides sp900553815, 95.0, 80.79, 0.4; GCF_000374365.1, s__Bacteroides gallinarum, 95.0, 78.13, 0.32; GCF_010501015.1, s__Bacteroides sp010501015, 95.0, 78.07, 0.04; GCA_902388495.1, s__Bacteroides sp902388495, 95.0, 78.06, 0.41; GCF_002998435.1…	16.48	11	N/A	N/A
		3S_cont.18	72.13	0	d__Bacteria;p__Firmicutes_A;c__Clostridia;o__Oscillospirales;f__Oscillospiraceae;g__UBA5446;s__UBA5446 sp900543085	GCA_900543085.1	95	d__Bacteria;p__Firmicutes_A;c__Clostridia;o__Oscillospirales;f__Oscillospiraceae;g__UBA5446;s__UBA5446 sp900543085	98.05	0.92	GCA_900543085.1	95	d__Bacteria;p__Firmicutes_A;c__Clostridia;o__Oscillospirales;f__Oscillospiraceae;g__UBA5446;s__UBA5446 sp900543085	98.05	0.92	d__Bacteria;p__Firmicutes_A;c__Clostridia;o__Oscillospirales;f__Oscillospiraceae;g__UBA5446;s__	taxonomic classification defined by topology and ANI	topological placement and ANI have congruent species assignments	GCA_900544765.1, s__UBA5446 sp900544765, 95.0, 83.31, 0.68; GCA_900759385.1, s__UBA5446 sp900759385, 95.0, 83.29, 0.7; GCA_900545405.1, s__UBA5446 sp900545405, 95.0, 80.39, 0.55; GCA_900544295.1, s__UBA5446 sp900544295, 95.0, 79.74, 0.47; GCA_900546485.1, s__UBA5446 sp900546485, 95.0, 79.39, 0.47; GCA_004553625.1, s__UBA5446 sp004553625, 95.0, 78.94, 0.41; GCA_900546615.1, s__UBA5446 sp900546615,…	64.7	11	N/A	N/A
		3S_cont.19	54.02	0	d__Bacteria;p__Bacteroidota;c__Bacteroidia;o__Bacteroidales;f__Bacteroidaceae;g__Bacteroides;s__Bacteroides togonis	GCF_900130135.1	95	d__Bacteria;p__Bacteroidota;c__Bacteroidia;o__Bacteroidales;f__Bacteroidaceae;g__Bacteroides;s__Bacteroides togonis	97.96	0.87	GCF_900130135.1	95	d__Bacteria;p__Bacteroidota;c__Bacteroidia;o__Bacteroidales;f__Bacteroidaceae;g__Bacteroides;s__Bacteroides togonis	97.96	0.87	d__Bacteria;p__Bacteroidota;c__Bacteroidia;o__Bacteroidales;f__Bacteroidaceae;g__Bacteroides;s__	taxonomic classification defined by topology and ANI	topological placement and ANI have congruent species assignments	GCF_900128475.1, s__Bacteroides massiliensis_A, 95.0, 85.32, 0.64; GCF_900108345.1, s__Bacteroides ndongoniae, 95.0, 80.89, 0.43; GCA_900553815.1, s__Bacteroides sp900553815, 95.0, 79.94, 0.28; GCF_000155815.1, s__Bacteroides eggerthii, 95.0, 78.94, 0.24; GCF_900155865.1, s__Bacteroides bouchesdurhonensis, 95.0, 78.92, 0.13; GCF_900129655.1, s__Bacteroides clarus, 95.0, 78.91, 0.26; GCF_900241005…	62.14	11	N/A	N/A
		3S_cont.2	21.32	0	d__Bacteria;p__Firmicutes_A;c__Clostridia_A;o__Christensenellales;f__CAG-917;g__UMGS1688;s__	N/A	N/A	N/A	N/A	N/A	GCA_900554085.1	95	d__Bacteria;p__Firmicutes_A;c__Clostridia_A;o__Christensenellales;f__CAG-917;g__UMGS1688;s__UMGS1688 sp900554085	77.48	0.23	d__Bacteria;p__Firmicutes_A;c__Clostridia_A;o__Christensenellales;f__CAG-917;g__UMGS1688;s__	taxonomic classification defined by topology and ANI	N/A	GCF_900754695.1, s__UMGS1688 sp900754695, 95.0, 85.96, 0.54; GCA_900553825.1, s__UMGS1688 sp900553825, 95.0, 78.99, 0.3; GCA_900544575.1, s__UMGS1688 sp900544575, 95.0, 78.8, 0.39; GCA_900545885.1, s__UMGS1688 sp900545885, 95.0, 76.82, 0.15	26.33	11	0.957206	N/A
		3S_cont.21	49.73	6.84	d__Bacteria;p__Firmicutes_A;c__Clostridia;o__Tissierellales;f__Peptoniphilaceae;g__JAAZME01;s__	N/A	N/A	N/A	N/A	N/A	GCA_012798975.1	95	d__Bacteria;p__Firmicutes_A;c__Clostridia;o__Tissierellales;f__Peptoniphilaceae;g__JAAZME01;s__JAAZME01 sp012798975	74.92	0.03	d__Bacteria;p__Firmicutes_A;c__Clostridia;o__Tissierellales;f__Peptoniphilaceae;g__;s__	taxonomic classification defined by topology and ANI	N/A	N/A	45.32	11	0.880046	Genome has more than 10.8% of markers with multiple hits
		3S_cont.23	79.84	0.12	d__Bacteria;p__Actinobacteriota;c__Coriobacteriia;o__Coriobacteriales;f__Eggerthellaceae;g__CAG-1427;s__CAG-1427 sp000435475	GCA_000435475.1	95	d__Bacteria;p__Actinobacteriota;c__Coriobacteriia;o__Coriobacteriales;f__Eggerthellaceae;g__CAG-1427;s__CAG-1427 sp000435475	96.05	0.85	GCA_000435475.1	95	d__Bacteria;p__Actinobacteriota;c__Coriobacteriia;o__Coriobacteriales;f__Eggerthellaceae;g__CAG-1427;s__CAG-1427 sp000435475	96.05	0.85	d__Bacteria;p__Actinobacteriota;c__Coriobacteriia;o__Coriobacteriales;f__Eggerthellaceae;g__CAG-1427;s__	taxonomic classification defined by topology and ANI	topological placement and ANI have congruent species assignments	GCA_900542065.1, s__CAG-1427 sp000431675, 95.0, 81.73, 0.5; GCA_900551155.1, s__CAG-1427 sp900551155, 95.0, 81.49, 0.42; GCA_900548955.1, s__CAG-1427 sp900548955, 95.0, 81.0, 0.43; GCA_900556585.1, s__CAG-1427 sp900556585, 95.0, 80.09, 0.4; GCA_900554685.1, s__CAG-1427 sp900554685, 95.0, 79.95, 0.45; GCF_900753095.1, s__CAG-1427 sp900753095, 95.0, 78.67, 0.11; GCA_000435675.1, s__CAG-1427 sp00043…	78.94	11	N/A	N/A
		3S_cont.24	67.21	1.15	d__Bacteria;p__Bacteroidota;c__Bacteroidia;o__Bacteroidales;f__Tannerellaceae;g__Parabacteroides;s__Parabacteroides sp900552415	GCA_900552415.1	95	d__Bacteria;p__Bacteroidota;c__Bacteroidia;o__Bacteroidales;f__Tannerellaceae;g__Parabacteroides;s__Parabacteroides sp900552415	97	0.66	GCA_900552415.1	95	d__Bacteria;p__Bacteroidota;c__Bacteroidia;o__Bacteroidales;f__Tannerellaceae;g__Parabacteroides;s__Parabacteroides sp900552415	97	0.66	d__Bacteria;p__Bacteroidota;c__Bacteroidia;o__Bacteroidales;f__Tannerellaceae;g__Parabacteroides;s__	taxonomic classification defined by topology and ANI	topological placement and ANI have congruent species assignments	GCF_000012845.1, s__Parabacteroides distasonis, 95.0, 77.32, 0.19; GCF_004793765.1, s__Parabacteroides distasonis_A, 95.0, 77.15, 0.21; GCA_900770835.1, s__Parabacteroides sp900770835, 95.0, 77.07, 0.16; GCF_000969835.1, s__Parabacteroides goldsteinii, 95.0, 77.04, 0.1; GCF_011038785.1, s__Parabacteroides sp011038785, 95.0, 77.03, 0.2; GCF_014287585.1, s__Parabacteroides sp014287585, 95.0, 77.03,…	52.95	11	N/A	N/A
		3S_cont.25	39.43	0	d__Bacteria;p__Firmicutes_C;c__Negativicutes;o__Selenomonadales;f__Selenomonadaceae;g__Megamonas;s__Megamonas hypermegale	GCF_900187035.1	95	d__Bacteria;p__Firmicutes_C;c__Negativicutes;o__Selenomonadales;f__Selenomonadaceae;g__Megamonas;s__Megamonas hypermegale	97.95	0.73	GCF_900187035.1	95	d__Bacteria;p__Firmicutes_C;c__Negativicutes;o__Selenomonadales;f__Selenomonadaceae;g__Megamonas;s__Megamonas hypermegale	97.95	0.73	d__Bacteria;p__Firmicutes_C;c__Negativicutes;o__Selenomonadales;f__Selenomonadaceae;g__Megamonas;s__	taxonomic classification defined by topology and ANI	topological placement and ANI have congruent species assignments	GCF_010669225.1, s__Megamonas funiformis, 95.0, 82.02, 0.57; GCA_900556715.1, s__Megamonas sp900556715, 95.0, 81.66, 0.22; GCA_002314325.1, s__Megamonas hypermegale_A, 95.0, 81.29, 0.43; GCA_900554895.1, s__Megamonas sp900554895, 95.0, 80.55, 0.43	33.37	11	N/A	N/A
		3S_cont.26	16.67	0	d__Bacteria;p__Bacteroidota;c__Bacteroidia;o__Bacteroidales;f__Rikenellaceae;g__Alistipes;s__	N/A	N/A	N/A	N/A	N/A	GCA_900544265.1	95	d__Bacteria;p__Bacteroidota;c__Bacteroidia;o__Bacteroidales;f__Rikenellaceae;g__Alistipes;s__Alistipes sp900544265	88.38	0.65	d__Bacteria;p__Bacteroidota;c__Bacteroidia;o__Bacteroidales;f__Rikenellaceae;g__Alistipes;s__	taxonomic classification defined by topology and ANI	N/A	GCF_006542685.1, s__Alistipes dispar, 95.0, 83.17, 0.64; GCA_000434235.1, s__Alistipes sp000434235, 95.0, 82.89, 0.58; GCF_002161445.1, s__Alistipes sp002161445, 95.0, 81.96, 0.55; GCF_900604385.1, s__Alistipes megaguti, 95.0, 81.78, 0.54; GCF_900083545.1, s__Alistipes provencensis, 95.0, 81.74, 0.51; GCF_000312145.1, s__Alistipes senegalensis, 95.0, 81.71, 0.54; GCF_902362705.1, s__Alistipes sp0…	17.25	11	0.981761	Genome not assigned to closest species as it falls outside its pre-defined ANI radius
		3S_cont.27	29.55	1.79	d__Bacteria;p__Firmicutes_A;c__Clostridia;o__Oscillospirales;f__Ruminococcaceae;g__Gemmiger;s__	N/A	N/A	N/A	N/A	N/A	N/A	N/A	N/A	N/A	N/A	d__Bacteria;p__Firmicutes_A;c__Clostridia;o__Oscillospirales;f__Ruminococcaceae;g__Gemmiger;s__	ANI	N/A	GCA_003343905.1, s__Gemmiger variabilis_C, 95.0, 83.65, 0.57; GCA_002306375.1, s__Gemmiger sp002306375, 95.0, 81.36, 0.47; GCA_900545545.1, s__Gemmiger sp900545545, 95.0, 80.94, 0.41; GCF_000157955.1, s__Gemmiger variabilis, 95.0, 80.57, 0.44; GCA_900548355.1, s__Gemmiger sp900548355, 95.0, 79.81, 0.47; GCA_004561545.1, s__Gemmiger sp004561545, 95.0, 79.74, 0.33; GCA_900539695.1, s__Gemmiger sp90…	27.68	11	0.970318	N/A
		3S_cont.28	95.79	1.06	d__Bacteria;p__Bacteroidota;c__Bacteroidia;o__Bacteroidales;f__Bacteroidaceae;g__Phocaeicola;s__Phocaeicola barnesiae	GCF_000374585.1	95	d__Bacteria;p__Bacteroidota;c__Bacteroidia;o__Bacteroidales;f__Bacteroidaceae;g__Phocaeicola;s__Phocaeicola barnesiae	98.38	0.87	GCF_000374585.1	95	d__Bacteria;p__Bacteroidota;c__Bacteroidia;o__Bacteroidales;f__Bacteroidaceae;g__Phocaeicola;s__Phocaeicola barnesiae	98.38	0.87	d__Bacteria;p__Bacteroidota;c__Bacteroidia;o__Bacteroidales;f__Bacteroidaceae;g__Phocaeicola;s__	taxonomic classification defined by topology and ANI	topological placement and ANI have congruent species assignments	GCA_900551645.1, s__Phocaeicola sp900551645, 95.0, 89.41, 0.7; GCA_900553185.1, s__Phocaeicola sp900553185, 95.0, 83.7, 0.63; GCF_003437535.1, s__Phocaeicola plebeius_A, 95.0, 79.79, 0.37; GCF_902362595.1, s__Phocaeicola sp900066455, 95.0, 79.7, 0.37; GCF_900128455.1, s__Phocaeicola mediterraneensis, 95.0, 79.67, 0.38; GCA_900551445.1, s__Phocaeicola sp900551445, 95.0, 79.64, 0.3; GCF_000187895.1…	91.15	11	N/A	N/A
		3S_cont.29	73.1	0.64	d__Bacteria;p__Firmicutes_A;c__Clostridia;o__Lachnospirales;f__Lachnospiraceae;g__Blautia;s__Blautia sp002161285	GCF_002161285.1	95	d__Bacteria;p__Firmicutes_A;c__Clostridia;o__Lachnospirales;f__Lachnospiraceae;g__Blautia;s__Blautia sp002161285	98.87	0.88	GCF_002161285.1	95	d__Bacteria;p__Firmicutes_A;c__Clostridia;o__Lachnospirales;f__Lachnospiraceae;g__Blautia;s__Blautia sp002161285	98.87	0.88	d__Bacteria;p__Firmicutes_A;c__Clostridia;o__Lachnospirales;f__Lachnospiraceae;g__Blautia;s__	taxonomic classification defined by topology and ANI	topological placement and ANI have congruent species assignments	GCA_900543715.1, s__Blautia sp900543715, 95.0, 90.52, 0.72; GCA_900765525.1, s__Blautia sp900765525, 95.0, 78.61, 0.33; GCF_013304445.1, s__Blautia sp900541955, 95.0, 78.3, 0.26; GCA_900556555.1, s__Blautia sp900556555, 95.0, 78.28, 0.17; GCF_003287895.1, s__Blautia sp003287895, 95.0, 77.97, 0.25; GCF_902363515.1, s__Blautia sp000432195, 95.0, 77.93, 0.27; GCA_900539145.1, s__Blautia sp900539145,…	57.24	11	N/A	N/A
		3S_cont.3	17.7	0	d__Bacteria;p__Firmicutes_A;c__Clostridia_A;o__Christensenellales;f__CAG-917;g__UMGS1688;s__UMGS1688 sp900754695	GCF_900754695.1	95	d__Bacteria;p__Firmicutes_A;c__Clostridia_A;o__Christensenellales;f__CAG-917;g__UMGS1688;s__UMGS1688 sp900754695	97.85	0.91	GCF_900754695.1	95	d__Bacteria;p__Firmicutes_A;c__Clostridia_A;o__Christensenellales;f__CAG-917;g__UMGS1688;s__UMGS1688 sp900754695	97.85	0.91	d__Bacteria;p__Firmicutes_A;c__Clostridia_A;o__Christensenellales;f__CAG-917;g__UMGS1688;s__	taxonomic classification defined by topology and ANI	topological placement and ANI have congruent species assignments	GCA_900553825.1, s__UMGS1688 sp900553825, 95.0, 81.02, 0.56; GCA_900544575.1, s__UMGS1688 sp900544575, 95.0, 80.19, 0.8; GCA_900554085.1, s__UMGS1688 sp900554085, 95.0, 77.92, 0.22; GCA_900545885.1, s__UMGS1688 sp900545885, 95.0, 77.29, 0.2	12.39	11	N/A	N/A
		3S_cont.30	98.73	1.9	d__Bacteria;p__Firmicutes_A;c__Clostridia;o__Lachnospirales;f__Lachnospiraceae;g__CHKCI001;s__	N/A	N/A	N/A	N/A	N/A	GCF_900045905.1	95	d__Bacteria;p__Firmicutes_A;c__Clostridia;o__Lachnospirales;f__Lachnospiraceae;g__CHKCI001;s__CHKCI001 sp900045905	89.35	0.82	d__Bacteria;p__Firmicutes_A;c__Clostridia;o__Lachnospirales;f__Lachnospiraceae;g__;s__	taxonomic classification defined by topology and ANI	N/A	N/A	89.66	11	0.986605	Genome not assigned to closest species as it falls outside its pre-defined ANI radius
		3S_cont.31	37.93	0	d__Bacteria;p__Firmicutes;c__Bacilli;o__Lactobacillales;f__Lactobacillaceae;g__Lactobacillus;s__Lactobacillus crispatus	GCF_002088015.1	95	d__Bacteria;p__Firmicutes;c__Bacilli;o__Lactobacillales;f__Lactobacillaceae;g__Lactobacillus;s__Lactobacillus crispatus	98.2	0.78	GCF_002088015.1	95	d__Bacteria;p__Firmicutes;c__Bacilli;o__Lactobacillales;f__Lactobacillaceae;g__Lactobacillus;s__Lactobacillus crispatus	98.2	0.78	d__Bacteria;p__Firmicutes;c__Bacilli;o__Lactobacillales;f__Lactobacillaceae;g__Lactobacillus;s__	taxonomic classification defined by topology and ANI	topological placement and ANI have congruent species assignments	GCF_000614735.1, s__Lactobacillus gallinarum, 95.0, 82.29, 0.5; GCF_001591845.1, s__Lactobacillus acidophilus, 95.0, 82.2, 0.47; GCF_000160855.1, s__Lactobacillus helveticus, 95.0, 82.01, 0.48; GCF_000615285.1, s__Lactobacillus kitasatonis, 95.0, 81.98, 0.51; GCF_002706375.1, s__Lactobacillus amylovorus, 95.0, 81.72, 0.5; GCF_900103655.1, s__Lactobacillus kefiranofaciens, 95.0, 81.27, 0.5; GCF_00…	35.5	11	N/A	N/A
		3S_cont.32	95.2	0	d__Archaea;p__Methanobacteriota;c__Methanobacteria;o__Methanobacteriales;f__Methanobacteriaceae;g__Methanobrevibacter_A;s__Methanobrevibacter_A woesei	GCF_003111605.1	95	d__Archaea;p__Methanobacteriota;c__Methanobacteria;o__Methanobacteriales;f__Methanobacteriaceae;g__Methanobrevibacter_A;s__Methanobrevibacter_A woesei	96.77	0.98	GCF_003111605.1	95	d__Archaea;p__Methanobacteriota;c__Methanobacteria;o__Methanobacteriales;f__Methanobacteriaceae;g__Methanobrevibacter_A;s__Methanobrevibacter_A woesei	96.77	0.98	d__Archaea;p__Methanobacteriota;c__Methanobacteria;o__Methanobacteriales;f__Methanobacteriaceae;g__Methanobrevibacter_A;s__	taxonomic classification defined by topology and ANI	topological placement and ANI have congruent species assignments	GCF_002252585.1, s__Methanobrevibacter_A smithii_A, 95.0, 80.64, 0.59; GCF_000016525.1, s__Methanobrevibacter_A smithii, 95.0, 80.1, 0.59; GCF_900766745.1, s__Methanobrevibacter_A sp900766745, 95.0, 79.65, 0.47; GCA_900314695.1, s__Methanobrevibacter_A sp900314695, 95.0, 79.64, 0.41; GCF_001548675.1, s__Methanobrevibacter_A sp001548675, 95.0, 79.53, 0.36; GCF_900769095.1, s__Methanobrevibacter_A …	94.01	11	N/A	N/A
		3S_cont.33	48.7	0	d__Bacteria;p__Firmicutes;c__Bacilli;o__Lactobacillales;f__Lactobacillaceae;g__Lactobacillus;s__Lactobacillus crispatus	GCF_002088015.1	95	d__Bacteria;p__Firmicutes;c__Bacilli;o__Lactobacillales;f__Lactobacillaceae;g__Lactobacillus;s__Lactobacillus crispatus	97.81	0.8	GCF_002088015.1	95	d__Bacteria;p__Firmicutes;c__Bacilli;o__Lactobacillales;f__Lactobacillaceae;g__Lactobacillus;s__Lactobacillus crispatus	97.81	0.8	d__Bacteria;p__Firmicutes;c__Bacilli;o__Lactobacillales;f__Lactobacillaceae;g__Lactobacillus;s__	taxonomic classification defined by topology and ANI	topological placement and ANI have congruent species assignments	GCF_000615285.1, s__Lactobacillus kitasatonis, 95.0, 83.82, 0.54; GCF_000614735.1, s__Lactobacillus gallinarum, 95.0, 83.51, 0.6; GCF_002706375.1, s__Lactobacillus amylovorus, 95.0, 83.38, 0.62; GCF_000160855.1, s__Lactobacillus helveticus, 95.0, 82.84, 0.59; GCF_001591845.1, s__Lactobacillus acidophilus, 95.0, 82.38, 0.6; GCF_001436305.1, s__Lactobacillus ultunensis, 95.0, 82.2, 0.61; GCF_900103…	50.84	11	N/A	N/A
		3S_cont.34	94.1	172.51	d__Bacteria;p__Firmicutes_A;c__Clostridia;o__Lachnospirales;f__Lachnospiraceae;g__Blautia_A;s__	N/A	N/A	N/A	N/A	N/A	N/A	N/A	N/A	N/A	N/A	d__Bacteria;p__Firmicutes_A;c__Clostridia;o__Lachnospirales;f__Lachnospiraceae;g__Blautia_A;s__	ANI	N/A	GCF_013302405.1, s__Blautia_A caecimuris, 95.0, 78.51, 0.31; GCA_900541985.1, s__Blautia_A sp900541985, 95.0, 78.22, 0.36; GCA_900553515.1, s__Blautia_A sp900553515, 95.0, 78.12, 0.3; GCA_900551465.1, s__Blautia_A sp900551465, 95.0, 78.05, 0.33; GCF_900120195.1, s__Blautia_A sp900120195, 95.0, 77.95, 0.2; GCA_000210015.1, s__Blautia_A obeum_B, 95.0, 77.89, 0.2; GCF_003461245.1, s__Blautia_A sp000…	17.23	11	0.954168	Genome has more than 80.0% of markers with multiple hits
		3S_cont.35	94.38	0.56	d__Bacteria;p__Firmicutes;c__Bacilli;o__Lactobacillales;f__Streptococcaceae;g__Streptococcus;s__Streptococcus alactolyticus	GCF_012277075.1	95	d__Bacteria;p__Firmicutes;c__Bacilli;o__Lactobacillales;f__Streptococcaceae;g__Streptococcus;s__Streptococcus alactolyticus	99.48	0.98	GCF_012277075.1	95	d__Bacteria;p__Firmicutes;c__Bacilli;o__Lactobacillales;f__Streptococcaceae;g__Streptococcus;s__Streptococcus alactolyticus	99.48	0.98	d__Bacteria;p__Firmicutes;c__Bacilli;o__Lactobacillales;f__Streptococcaceae;g__Streptococcus;s__	taxonomic classification defined by topology and ANI	topological placement and ANI have congruent species assignments	GCF_000154985.1, s__Streptococcus infantarius, 95.0, 82.03, 0.61; GCF_900475675.1, s__Streptococcus lutetiensis, 95.0, 81.94, 0.65; GCF_002000985.1, s__Streptococcus gallolyticus, 96.3165, 81.91, 0.69; GCF_000283635.1, s__Streptococcus macedonicus, 96.3165, 81.77, 0.67; GCF_900101445.1, s__Streptococcus equinus_B, 95.0, 81.48, 0.63; GCF_003337175.1, s__Streptococcus gallolyticus_B, 95.6693, 81.46…	94.28	11	N/A	N/A
		3S_cont.37	91.95	1.68	d__Bacteria;p__Firmicutes_A;c__Clostridia;o__Oscillospirales;f__Ruminococcaceae;g__Negativibacillus;s__Negativibacillus sp900547455	GCA_900547455.1	95	d__Bacteria;p__Firmicutes_A;c__Clostridia;o__Oscillospirales;f__Ruminococcaceae;g__Negativibacillus;s__Negativibacillus sp900547455	97.69	0.88	GCA_900547455.1	95	d__Bacteria;p__Firmicutes_A;c__Clostridia;o__Oscillospirales;f__Ruminococcaceae;g__Negativibacillus;s__Negativibacillus sp900547455	97.69	0.88	d__Bacteria;p__Firmicutes_A;c__Clostridia;o__Oscillospirales;f__Ruminococcaceae;g__Negativibacillus;s__	taxonomic classification defined by topology and ANI	topological placement and ANI have congruent species assignments	GCA_000435195.1, s__Negativibacillus sp000435195, 95.0, 80.43, 0.57; GCA_900547015.1, s__Negativibacillus sp900547015, 95.0, 79.14, 0.52; GCF_900148495.1, s__Negativibacillus massiliensis, 95.0, 78.51, 0.32	92.48	11	N/A	N/A
		3S_cont.38	87.07	0.82	d__Bacteria;p__Firmicutes_A;c__Clostridia;o__Oscillospirales;f__Ruminococcaceae;g__Faecalibacterium;s__	N/A	N/A	N/A	N/A	N/A	GCF_002160895.1	95	d__Bacteria;p__Firmicutes_A;c__Clostridia;o__Oscillospirales;f__Ruminococcaceae;g__Faecalibacterium;s__Faecalibacterium sp002160895	86.66	0.88	d__Bacteria;p__Firmicutes_A;c__Clostridia;o__Oscillospirales;f__Ruminococcaceae;g__Faecalibacterium;s__	taxonomic classification defined by topology and ANI	N/A	GCF_002160915.1, s__Faecalibacterium sp002160915, 95.0, 87.58, 0.87; GCA_900539945.1, s__Faecalibacterium sp900539945, 95.0, 82.11, 0.61; GCA_900758465.1, s__Faecalibacterium sp900758465, 95.0, 81.98, 0.6; GCF_002550035.1, s__Faecalibacterium prausnitzii_E, 95.0, 81.69, 0.61; GCF_002549775.1, s__Faecalibacterium prausnitzii_F, 95.0, 81.63, 0.66; GCF_002549975.1, s__Faecalibacterium prausnitzii_H,…	79.25	11	0.991687	Genome not assigned to closest species as it falls outside its pre-defined ANI radius
		3S_cont.4	93.51	0.12	d__Bacteria;p__Bacteroidota;c__Bacteroidia;o__Bacteroidales;f__Bacteroidaceae;g__Phocaeicola;s__Phocaeicola sp002161565	GCF_002161565.1	95	d__Bacteria;p__Bacteroidota;c__Bacteroidia;o__Bacteroidales;f__Bacteroidaceae;g__Phocaeicola;s__Phocaeicola sp002161565	98.2	0.85	GCF_002161565.1	95	d__Bacteria;p__Bacteroidota;c__Bacteroidia;o__Bacteroidales;f__Bacteroidaceae;g__Phocaeicola;s__Phocaeicola sp002161565	98.2	0.85	d__Bacteria;p__Bacteroidota;c__Bacteroidia;o__Bacteroidales;f__Bacteroidaceae;g__Phocaeicola;s__	taxonomic classification defined by topology and ANI	topological placement and ANI have congruent species assignments	GCF_000190575.1, s__Phocaeicola salanitronis, 95.0, 88.78, 0.59; GCA_900546355.1, s__Phocaeicola sp900546355, 95.0, 85.75, 0.59; GCF_002161765.1, s__Phocaeicola sp002161765, 95.0, 81.93, 0.51; GCA_900544675.1, s__Phocaeicola sp900544675, 95.0, 81.36, 0.56; GCF_902362605.1, s__Phocaeicola sp900066445, 95.0, 79.46, 0.14; GCF_013618865.1, s__Phocaeicola sp900541515, 95.0, 79.44, 0.19; GCF_902362595.…	91.15	11	N/A	N/A
		3S_cont.40	28.95	0	d__Bacteria;p__Firmicutes_A;c__Clostridia;o__Lachnospirales;f__Lachnospiraceae;g__Sellimonas;s__Sellimonas sp002161525	GCF_002161525.1	95	d__Bacteria;p__Firmicutes_A;c__Clostridia;o__Lachnospirales;f__Lachnospiraceae;g__Sellimonas;s__Sellimonas sp002161525	98.9	0.79	GCF_002161525.1	95	d__Bacteria;p__Firmicutes_A;c__Clostridia;o__Lachnospirales;f__Lachnospiraceae;g__Sellimonas;s__Sellimonas sp002161525	98.9	0.79	d__Bacteria;p__Firmicutes_A;c__Clostridia;o__Lachnospirales;f__Lachnospiraceae;g__Sellimonas;s__	taxonomic classification defined by topology and ANI	topological placement and ANI have congruent species assignments	GCF_001280875.1, s__Sellimonas intestinalis, 95.0, 80.48, 0.54; GCF_002159995.1, s__Sellimonas sp002159995, 95.0, 78.44, 0.31	33.41	11	N/A	N/A
		3S_cont.41	38.43	0.57	d__Bacteria;p__Firmicutes_A;c__Clostridia;o__Lachnospirales;f__Lachnospiraceae;g__Mediterraneibacter;s__Mediterraneibacter sp900751785	GCF_900751785.1	95	d__Bacteria;p__Firmicutes_A;c__Clostridia;o__Lachnospirales;f__Lachnospiraceae;g__Mediterraneibacter;s__Mediterraneibacter sp900751785	97.54	0.8	GCF_900751785.1	95	d__Bacteria;p__Firmicutes_A;c__Clostridia;o__Lachnospirales;f__Lachnospiraceae;g__Mediterraneibacter;s__Mediterraneibacter sp900751785	97.54	0.8	d__Bacteria;p__Firmicutes_A;c__Clostridia;o__Lachnospirales;f__Lachnospiraceae;g__Mediterraneibacter;s__	taxonomic classification defined by topology and ANI	topological placement and ANI have congruent species assignments	GCA_002314255.1, s__Mediterraneibacter sp002314255, 95.0, 84.1, 0.58; GCA_900555215.1, s__Mediterraneibacter sp900555215, 95.0, 79.12, 0.28; GCF_002161355.1, s__Mediterraneibacter sp002161355, 95.0, 79.04, 0.36; GCF_002160525.1, s__Mediterraneibacter sp002160525, 95.0, 78.65, 0.39; GCF_900761655.1, s__Mediterraneibacter sp900761655, 95.0, 78.28, 0.24; GCF_002159505.1, s__Mediterraneibacter sp0021…	40.5	11	N/A	N/A
		3S_cont.42	17.86	0	d__Bacteria;p__Actinobacteriota;c__Coriobacteriia;o__Coriobacteriales;f__Eggerthellaceae;g__UMGS1293;s__	N/A	N/A	N/A	N/A	N/A	GCF_900754495.1	95	d__Bacteria;p__Actinobacteriota;c__Coriobacteriia;o__Coriobacteriales;f__Eggerthellaceae;g__UMGS1293;s__UMGS1293 sp900754495	80.32	0.4	d__Bacteria;p__Actinobacteriota;c__Coriobacteriia;o__Coriobacteriales;f__Eggerthellaceae;g__UMGS1293;s__	taxonomic classification defined by topology and ANI	N/A	GCA_900550385.1, s__UMGS1293 sp900550385, 95.0, 79.2, 0.4	20.51	11	0.966352	N/A
		3S_cont.43	93.4	0.96	d__Bacteria;p__Bacteroidota;c__Bacteroidia;o__Bacteroidales;f__Rikenellaceae;g__Alistipes;s__Alistipes sp900546065	GCA_900546065.1	95	d__Bacteria;p__Bacteroidota;c__Bacteroidia;o__Bacteroidales;f__Rikenellaceae;g__Alistipes;s__Alistipes sp900546065	97.93	0.89	GCA_900546065.1	95	d__Bacteria;p__Bacteroidota;c__Bacteroidia;o__Bacteroidales;f__Rikenellaceae;g__Alistipes;s__Alistipes sp900546065	97.93	0.89	d__Bacteria;p__Bacteroidota;c__Bacteroidia;o__Bacteroidales;f__Rikenellaceae;g__Alistipes;s__	taxonomic classification defined by topology and ANI	topological placement and ANI have congruent species assignments	GCA_009774895.1, s__Alistipes sp009774895, 95.0, 78.96, 0.35; GCA_000434235.1, s__Alistipes sp000434235, 95.0, 78.71, 0.32; GCA_900544265.1, s__Alistipes sp900544265, 95.0, 78.69, 0.33; GCF_900290115.1, s__Alistipes sp900290115, 95.0, 78.67, 0.33; GCF_900604385.1, s__Alistipes megaguti, 95.0, 78.47, 0.32; GCA_900542505.1, s__Alistipes sp900542505, 95.0, 78.45, 0.31; GCF_902362705.1, s__Alistipes …	69.01	11	N/A	N/A
		3S_cont.44	23.59	0	d__Bacteria;p__Firmicutes_A;c__Clostridia;o__Oscillospirales;f__Oscillospiraceae;g__Flavonifractor;s__Flavonifractor sp002161215	GCF_002161215.1	95	d__Bacteria;p__Firmicutes_A;c__Clostridia;o__Oscillospirales;f__Oscillospiraceae;g__Flavonifractor;s__Flavonifractor sp002161215	98.25	0.96	GCF_002161215.1	95	d__Bacteria;p__Firmicutes_A;c__Clostridia;o__Oscillospirales;f__Oscillospiraceae;g__Flavonifractor;s__Flavonifractor sp002161215	98.25	0.96	d__Bacteria;p__Firmicutes_A;c__Clostridia;o__Oscillospirales;f__Oscillospiraceae;g__Flavonifractor;s__	taxonomic classification defined by topology and ANI	topological placement and ANI have congruent species assignments	GCF_000239295.1, s__Flavonifractor plautii, 95.0, 85.84, 0.8; GCF_900626285.1, s__Flavonifractor massiliensis_A, 95.0, 84.8, 0.69; GCF_000508885.1, s__Flavonifractor sp000508885, 95.0, 84.58, 0.56; GCF_002159455.1, s__Flavonifractor sp002159455, 95.0, 84.02, 0.73; GCF_002159265.1, s__Flavonifractor sp002159265, 95.0, 83.48, 0.72; GCF_002161085.1, s__Flavonifractor sp002161085, 95.0, 82.44, 0.67; …	24.8	11	N/A	N/A
		3S_cont.45	30.12	0.35	d__Bacteria;p__Campylobacterota;c__Campylobacteria;o__Campylobacterales;f__Helicobacteraceae;g__Helicobacter_D;s__Helicobacter_D pullorum	GCF_008801855.1	95	d__Bacteria;p__Campylobacterota;c__Campylobacteria;o__Campylobacterales;f__Helicobacteraceae;g__Helicobacter_D;s__Helicobacter_D pullorum	98.29	0.98	GCF_008801855.1	95	d__Bacteria;p__Campylobacterota;c__Campylobacteria;o__Campylobacterales;f__Helicobacteraceae;g__Helicobacter_D;s__Helicobacter_D pullorum	98.29	0.98	d__Bacteria;p__Campylobacterota;c__Campylobacteria;o__Campylobacterales;f__Helicobacteraceae;g__Helicobacter_D;s__	taxonomic classification defined by topology and ANI	topological placement and ANI have congruent species assignments	GCF_003288905.1, s__Helicobacter_D sp003288905, 95.0, 80.33, 0.72; GCF_000162575.1, s__Helicobacter_D canadensis, 95.0, 80.14, 0.73; GCF_003670295.1, s__Helicobacter_D burdigaliensis, 95.0, 78.05, 0.38; GCF_000158455.1, s__Helicobacter_D winghamensis, 95.0, 78.04, 0.34; GCF_000765675.1, s__Helicobacter_D sp000765675, 95.0, 77.83, 0.36; GCF_003245365.1, s__Helicobacter_D valdiviensis, 95.0, 77.74,…	25.63	11	N/A	N/A
		3S_cont.46	21.05	1.75	d__Bacteria;p__Firmicutes_A;c__Clostridia;o__Lachnospirales;f__Lachnospiraceae;g__Anaerobutyricum;s__	N/A	N/A	N/A	N/A	N/A	GCF_900016875.1	95	d__Bacteria;p__Firmicutes_A;c__Clostridia;o__Lachnospirales;f__Lachnospiraceae;g__Anaerobutyricum;s__Anaerobutyricum sp900016875	80.85	0.72	d__Bacteria;p__Firmicutes_A;c__Clostridia;o__Lachnospirales;f__Lachnospiraceae;g__Anaerobutyricum;s__	taxonomic classification defined by topology and ANI	N/A	GCF_002161065.1, s__Anaerobutyricum sp002161065, 95.0, 81.37, 0.76; GCF_900754855.1, s__Anaerobutyricum sp900754855, 95.0, 77.04, 0.17; GCF_000173975.1, s__Anaerobutyricum hallii, 95.0, 76.77, 0.08; GCF_900209925.1, s__Anaerobutyricum soehngenii, 95.0, 76.76, 0.09; GCA_002494165.1, s__Anaerobutyricum sp002494165, 95.0, 76.4, 0.07; GCA_900554965.1, s__Anaerobutyricum sp900554965, 95.0, 76.28, 0.08…	16.52	11	0.991383	Genome not assigned to closest species as it falls outside its pre-defined ANI radius
		3S_cont.48	29.31	0	d__Bacteria;p__Firmicutes_A;c__Clostridia;o__Oscillospirales;f__Oscillospiraceae;g__UBA5446;s__UBA5446 sp900759385	GCA_900759385.1	95	d__Bacteria;p__Firmicutes_A;c__Clostridia;o__Oscillospirales;f__Oscillospiraceae;g__UBA5446;s__UBA5446 sp900759385	98.78	0.95	GCA_900759385.1	95	d__Bacteria;p__Firmicutes_A;c__Clostridia;o__Oscillospirales;f__Oscillospiraceae;g__UBA5446;s__UBA5446 sp900759385	98.78	0.95	d__Bacteria;p__Firmicutes_A;c__Clostridia;o__Oscillospirales;f__Oscillospiraceae;g__UBA5446;s__	taxonomic classification defined by topology and ANI	topological placement and ANI have congruent species assignments	GCA_900543085.1, s__UBA5446 sp900543085, 95.0, 82.68, 0.59; GCA_900544765.1, s__UBA5446 sp900544765, 95.0, 81.61, 0.57; GCA_900545405.1, s__UBA5446 sp900545405, 95.0, 80.07, 0.4; GCA_900546485.1, s__UBA5446 sp900546485, 95.0, 79.99, 0.34; GCA_900546615.1, s__UBA5446 sp900546615, 95.0, 79.56, 0.31; GCA_900544295.1, s__UBA5446 sp900544295, 95.0, 79.31, 0.35; GCA_900752445.1, s__UBA5446 sp900752445,…	22.87	11	N/A	N/A
		3S_cont.49	98.21	0.6	d__Bacteria;p__Actinobacteriota;c__Actinomycetia;o__Mycobacteriales;f__Mycobacteriaceae;g__Corynebacterium;s__Corynebacterium amycolatum_A	GCF_000173655.1	95	d__Bacteria;p__Actinobacteriota;c__Actinomycetia;o__Mycobacteriales;f__Mycobacteriaceae;g__Corynebacterium;s__Corynebacterium amycolatum_A	95.26	0.9	GCF_000173655.1	95	d__Bacteria;p__Actinobacteriota;c__Actinomycetia;o__Mycobacteriales;f__Mycobacteriaceae;g__Corynebacterium;s__Corynebacterium amycolatum_A	95.26	0.9	d__Bacteria;p__Actinobacteriota;c__Actinomycetia;o__Mycobacteriales;f__Mycobacteriaceae;g__Corynebacterium;s__	taxonomic classification defined by topology and ANI	topological placement and ANI have congruent species assignments	GCF_014335175.1, s__Corynebacterium amycolatum, 95.0, 94.76, 0.92; GCF_001054325.1, s__Corynebacterium vitaeruminis_A, 95.0, 91.49, 0.9; GCF_900519355.1, s__Corynebacterium lactis_A, 95.0, 80.36, 0.57; GCF_001274895.1, s__Corynebacterium lactis, 95.0, 80.34, 0.53; GCF_000758965.1, s__Corynebacterium freneyi, 95.0, 78.59, 0.29; GCF_001552415.1, s__Corynebacterium xerosis, 95.0, 78.58, 0.32; GCF_00…	93.47	11	N/A	N/A
		3S_cont.5	4.17	0	d__Bacteria;p__Firmicutes_A;c__Clostridia;o__Oscillospirales;f__Acutalibacteraceae;g__Acutalibacter;s__Acutalibacter sp000435395	GCA_000435395.1	95	d__Bacteria;p__Firmicutes_A;c__Clostridia;o__Oscillospirales;f__Acutalibacteraceae;g__Acutalibacter;s__Acutalibacter sp000435395	96.83	0.82	GCA_000435395.1	95	d__Bacteria;p__Firmicutes_A;c__Clostridia;o__Oscillospirales;f__Acutalibacteraceae;g__Acutalibacter;s__Acutalibacter sp000435395	96.83	0.82	d__Bacteria;p__Firmicutes_A;c__Clostridia;o__Oscillospirales;f__Acutalibacteraceae;g__Acutalibacter;s__	taxonomic classification defined by topology and ANI	topological placement and ANI have congruent species assignments	GCA_900543555.1, s__Acutalibacter sp900543555, 95.0, 86.3, 0.65; GCA_900548545.1, s__Acutalibacter sp900548545, 95.0, 80.51, 0.56; GCA_000432995.1, s__Acutalibacter sp000432995, 95.0, 79.56, 0.52; GCF_900755895.1, s__Acutalibacter sp900755895, 95.0, 78.73, 0.48; GCF_900759575.1, s__Acutalibacter sp900759575, 95.0, 78.55, 0.32; GCA_900543305.1, s__Acutalibacter sp900543305, 95.0, 78.29, 0.29; GCF_…	10.56	11	N/A	N/A
		3S_cont.50	64.91	1.75	d__Bacteria;p__Firmicutes_C;c__Negativicutes;o__Selenomonadales;f__Selenomonadaceae;g__Megamonas;s__Megamonas funiformis	GCF_010669225.1	95	d__Bacteria;p__Firmicutes_C;c__Negativicutes;o__Selenomonadales;f__Selenomonadaceae;g__Megamonas;s__Megamonas funiformis	97.54	0.88	GCF_010669225.1	95	d__Bacteria;p__Firmicutes_C;c__Negativicutes;o__Selenomonadales;f__Selenomonadaceae;g__Megamonas;s__Megamonas funiformis	97.54	0.88	d__Bacteria;p__Firmicutes_C;c__Negativicutes;o__Selenomonadales;f__Selenomonadaceae;g__Megamonas;s__	taxonomic classification defined by topology and ANI	topological placement and ANI have congruent species assignments	GCA_900556715.1, s__Megamonas sp900556715, 95.0, 92.73, 0.7; GCF_900187035.1, s__Megamonas hypermegale, 95.0, 81.89, 0.65; GCA_002314325.1, s__Megamonas hypermegale_A, 95.0, 78.45, 0.27; GCA_900554895.1, s__Megamonas sp900554895, 95.0, 78.13, 0.26	57.97	11	N/A	N/A
		3S_cont.51	16.65	0	d__Bacteria;p__Firmicutes_A;c__Clostridia;o__Oscillospirales;f__Acutalibacteraceae;g__Eubacterium_R;s__Eubacterium_R sp000431535	GCA_000431535.1	95	d__Bacteria;p__Firmicutes_A;c__Clostridia;o__Oscillospirales;f__Acutalibacteraceae;g__Eubacterium_R;s__Eubacterium_R sp000431535	99.17	0.95	GCA_000431535.1	95	d__Bacteria;p__Firmicutes_A;c__Clostridia;o__Oscillospirales;f__Acutalibacteraceae;g__Eubacterium_R;s__Eubacterium_R sp000431535	99.17	0.95	d__Bacteria;p__Firmicutes_A;c__Clostridia;o__Oscillospirales;f__Acutalibacteraceae;g__Eubacterium_R;s__	taxonomic classification defined by topology and ANI	topological placement and ANI have congruent species assignments	GCA_900546785.1, s__Eubacterium_R sp900546785, 95.0, 81.33, 0.84; GCA_900539425.1, s__Eubacterium_R sp900539425, 95.0, 79.91, 0.7; GCA_900539845.1, s__Eubacterium_R sp900539845, 95.0, 79.23, 0.66; GCA_900540305.1, s__Eubacterium_R sp900540305, 95.0, 78.88, 0.28; GCA_900547915.1, s__Eubacterium_R sp900547915, 95.0, 78.37, 0.51; GCA_900543795.1, s__Eubacterium_R sp900543795, 95.0, 78.31, 0.2; GCA_9…	15.86	11	N/A	N/A
		3S_cont.52	78.64	1.9	d__Bacteria;p__Firmicutes_A;c__Clostridia;o__Lachnospirales;f__Lachnospiraceae;g__OF09-33XD;s__	N/A	N/A	N/A	N/A	N/A	GCA_014337215.1	95	d__Bacteria;p__Firmicutes_A;c__Clostridia;o__Lachnospirales;f__Lachnospiraceae;g__OF09-33XD;s__OF09-33XD sp003481995	77.37	0.22	d__Bacteria;p__Firmicutes_A;c__Clostridia;o__Lachnospirales;f__Lachnospiraceae;g__;s__	taxonomic classification defined by topology and ANI	N/A	N/A	64.68	11	0.957581	N/A
		3S_cont.54	81.74	7.83	d__Bacteria;p__Firmicutes_A;c__Clostridia;o__Lachnospirales;f__Lachnospiraceae;g__Ruminococcus_G;s__	N/A	N/A	N/A	N/A	N/A	GCF_000425525.1	95	d__Bacteria;p__Firmicutes_A;c__Clostridia;o__Lachnospirales;f__Lachnospiraceae;g__Ruminococcus_G;s__Ruminococcus_G gauvreauii	77.5	0.17	d__Bacteria;p__Firmicutes_A;c__Clostridia;o__Lachnospirales;f__Lachnospiraceae;g__;s__	taxonomic classification defined by topology and ANI	N/A	N/A	70.56	11	0.927681	N/A
		3S_cont.7	35.95	0	d__Bacteria;p__Spirochaetota;c__Spirochaetia;o__Sphaerochaetales;f__Sphaerochaetaceae;g__;s__	N/A	N/A	N/A	N/A	N/A	N/A	N/A	N/A	N/A	N/A	d__Bacteria;p__Spirochaetota;c__Spirochaetia;o__Sphaerochaetales;f__Sphaerochaetaceae;g__;s__	taxonomic novelty determined using RED	N/A	N/A	29.82	11	0.911847	N/A
		3S_cont.8	26	0	d__Bacteria;p__Firmicutes;c__Bacilli;o__Erysipelotrichales;f__Erysipelatoclostridiaceae;g__Erysipelatoclostridium;s__Erysipelatoclostridium sp002160495	GCF_002160495.1	95	d__Bacteria;p__Firmicutes;c__Bacilli;o__Erysipelotrichales;f__Erysipelatoclostridiaceae;g__Erysipelatoclostridium;s__Erysipelatoclostridium sp002160495	98.71	0.95	GCF_002160495.1	95	d__Bacteria;p__Firmicutes;c__Bacilli;o__Erysipelotrichales;f__Erysipelatoclostridiaceae;g__Erysipelatoclostridium;s__Erysipelatoclostridium sp002160495	98.71	0.95	d__Bacteria;p__Firmicutes;c__Bacilli;o__Erysipelotrichales;f__Erysipelatoclostridiaceae;g__Erysipelatoclostridium;s__	taxonomic classification defined by topology and ANI	topological placement and ANI have congruent species assignments	GCF_900102365.1, s__Erysipelatoclostridium cocleatum, 95.0, 80.49, 0.39; GCF_000154805.1, s__Erysipelatoclostridium spiroforme, 95.0, 80.48, 0.44; GCF_000686665.1, s__Erysipelatoclostridium saccharogumia, 95.0, 80.26, 0.46; GCF_014131695.1, s__Erysipelatoclostridium ramosum, 95.0, 80.0, 0.49; GCF_000508865.1, s__Erysipelatoclostridium sp000508865, 95.0, 79.79, 0.43	14.83	11	N/A	N/A
Litter	Day 27	1L_BMD.1	20.31	0	d__Bacteria;p__Proteobacteria;c__Gammaproteobacteria;o__Burkholderiales;f__Burkholderiaceae;g__Oligella;s__	N/A	N/A	N/A	N/A	N/A	GCA_012511555.1	95	d__Bacteria;p__Proteobacteria;c__Gammaproteobacteria;o__Burkholderiales;f__Burkholderiaceae;g__Oligella;s__Oligella sp012511555	81.11	0.52	d__Bacteria;p__Proteobacteria;c__Gammaproteobacteria;o__Burkholderiales;f__Burkholderiaceae;g__Oligella;s__	taxonomic classification defined by topology and ANI	N/A	GCF_000373745.1, s__Oligella ureolytica, 95.0, 81.37, 0.62; GCA_012518515.1, s__Oligella sp012518515, 95.0, 78.98, 0.38; GCF_000372065.1, s__Oligella urethralis, 95.0, 78.32, 0.32; GCA_012511095.1, s__Oligella sp012511095, 95.0, 78.01, 0.23	20.17	11	0.996429	N/A
		1L_BMD.10	12.07	0	d__Bacteria;p__Firmicutes;c__Bacilli;o__Lactobacillales;f__Aerococcaceae;g__Aerococcus;s__Aerococcus urinaeequi	GCF_001543205.1	95	d__Bacteria;p__Firmicutes;c__Bacilli;o__Lactobacillales;f__Aerococcaceae;g__Aerococcus;s__Aerococcus urinaeequi	98.25	0.93	GCF_001543205.1	95	d__Bacteria;p__Firmicutes;c__Bacilli;o__Lactobacillales;f__Aerococcaceae;g__Aerococcus;s__Aerococcus urinaeequi	98.25	0.93	d__Bacteria;p__Firmicutes;c__Bacilli;o__Lactobacillales;f__Aerococcaceae;g__Aerococcus;s__	taxonomic classification defined by topology and ANI	topological placement and ANI have congruent species assignments	GCF_001543285.1, s__Aerococcus viridans, 95.0, 95.51, 0.9; GCF_002083135.2, s__Aerococcus viridans_C, 95.0, 95.35, 0.93; GCA_002440555.1, s__Aerococcus sp002440555, 95.0, 93.61, 0.85; GCF_002871935.1, s__Aerococcus viridans_B, 95.0, 84.2, 0.76; GCF_002252085.1, s__Aerococcus sp002252085, 95.0, 80.14, 0.56; GCF_003797145.1, s__Aerococcus sp003797145, 95.0, 79.16, 0.54; GCF_001543105.1, s__Aerococc…	11.89	11	N/A	N/A
		1L_BMD.3	22.41	0	d__Bacteria;p__Proteobacteria;c__Gammaproteobacteria;o__Pseudomonadales;f__Moraxellaceae;g__Acinetobacter;s__Acinetobacter lwoffii_C	GCF_013343215.1	95	d__Bacteria;p__Proteobacteria;c__Gammaproteobacteria;o__Pseudomonadales;f__Moraxellaceae;g__Acinetobacter;s__Acinetobacter lwoffii_C	98.61	0.96	GCF_013343215.1	95	d__Bacteria;p__Proteobacteria;c__Gammaproteobacteria;o__Pseudomonadales;f__Moraxellaceae;g__Acinetobacter;s__Acinetobacter lwoffii_C	98.61	0.96	d__Bacteria;p__Proteobacteria;c__Gammaproteobacteria;o__Pseudomonadales;f__Moraxellaceae;g__Acinetobacter;s__	taxonomic classification defined by topology and ANI	topological placement and ANI have congruent species assignments	GCF_000369625.1, s__Acinetobacter variabilis, 95.0, 82.65, 0.8; GCF_011058205.1, s__Acinetobacter mesopotamicus, 96.2485, 82.4, 0.75; GCF_000487975.1, s__Acinetobacter lwoffii, 96.2485, 82.36, 0.78; GCF_002803605.1, s__Acinetobacter pseudolwoffii, 95.0, 82.28, 0.77; GCA_013530545.1, s__Acinetobacter lwoffii_D, 95.8625, 82.19, 0.75; GCF_000761495.1, s__Acinetobacter idrijaensis, 96.0267, 82.16, 0.…	19.89	11	N/A	N/A
		1L_BMD.4	8.33	0	d__Bacteria;p__Firmicutes;c__Bacilli;o__Lactobacillales;f__Aerococcaceae;g__Jeotgalibaca;s__	N/A	N/A	N/A	N/A	N/A	GCF_003955755.1	95	d__Bacteria;p__Firmicutes;c__Bacilli;o__Lactobacillales;f__Aerococcaceae;g__Jeotgalibaca;s__Jeotgalibaca ciconiae	98.12	0.35	d__Bacteria;p__Firmicutes;c__Bacilli;o__Lactobacillales;f__Aerococcaceae;g__Jeotgalibaca;s__	taxonomic classification defined by topology and ANI	N/A	GCF_011100465.1, s__Jeotgalibaca arthritidis, 95.0, 78.8, 0.14; GCF_011299095.1, s__Jeotgalibaca porci, 95.0, 78.16, 0.07; GCF_002005405.1, s__Jeotgalibaca dankookensis, 95.0, 76.72, 0.04	11.22	11	0.976527	N/A
		1L_BMD.5	67.17	0	d__Bacteria;p__Actinobacteriota;c__Actinomycetia;o__Mycobacteriales;f__Mycobacteriaceae;g__Corynebacterium;s__Corynebacterium stationis	GCF_001941345.1	95	d__Bacteria;p__Actinobacteriota;c__Actinomycetia;o__Mycobacteriales;f__Mycobacteriaceae;g__Corynebacterium;s__Corynebacterium stationis	98.41	0.99	GCF_001941345.1	95	d__Bacteria;p__Actinobacteriota;c__Actinomycetia;o__Mycobacteriales;f__Mycobacteriaceae;g__Corynebacterium;s__Corynebacterium stationis	98.41	0.99	d__Bacteria;p__Actinobacteriota;c__Actinomycetia;o__Mycobacteriales;f__Mycobacteriaceae;g__Corynebacterium;s__	taxonomic classification defined by topology and ANI	topological placement and ANI have congruent species assignments	GCF_002967075.1, s__Corynebacterium sp002967075, 95.0, 95.57, 0.99; GCF_001941425.1, s__Corynebacterium ammoniagenes, 95.0, 82.93, 0.8; GCF_000550785.1, s__Corynebacterium casei, 95.0, 82.73, 0.83; GCF_000980815.1, s__Corynebacterium camporealensis, 95.0, 78.56, 0.31; GCF_900187135.1, s__Corynebacterium ulcerans, 95.0, 78.51, 0.07; GCF_014217255.1, s__Corynebacterium sp014217255, 95.0, 78.46, 0.1…	68.1	11	N/A	N/A
		1L_BMD.6	48.31	16.29	d__Bacteria;p__Firmicutes;c__Bacilli;o__Lactobacillales;f__Aerococcaceae;g__Fundicoccus;s__	N/A	N/A	N/A	N/A	N/A	GCF_009659375.1	95	d__Bacteria;p__Firmicutes;c__Bacilli;o__Lactobacillales;f__Aerococcaceae;g__Fundicoccus;s__Fundicoccus ignavus	94.35	0.36	d__Bacteria;p__Firmicutes;c__Bacilli;o__Lactobacillales;f__Aerococcaceae;g__;s__	taxonomic classification defined by topology and ANI	N/A	N/A	36.67	11	0.961368	Genome has more than 17.5% of markers with multiple hits
		1L_BMD.7	13.79	0	d__Bacteria;p__Firmicutes;c__Bacilli;o__Lactobacillales;f__Lactobacillaceae;g__Lactobacillus;s__Lactobacillus crispatus	GCF_002088015.1	95	d__Bacteria;p__Firmicutes;c__Bacilli;o__Lactobacillales;f__Lactobacillaceae;g__Lactobacillus;s__Lactobacillus crispatus	98.16	0.84	GCF_002088015.1	95	d__Bacteria;p__Firmicutes;c__Bacilli;o__Lactobacillales;f__Lactobacillaceae;g__Lactobacillus;s__Lactobacillus crispatus	98.16	0.84	d__Bacteria;p__Firmicutes;c__Bacilli;o__Lactobacillales;f__Lactobacillaceae;g__Lactobacillus;s__	taxonomic classification defined by topology and ANI	topological placement and ANI have congruent species assignments	GCF_000614735.1, s__Lactobacillus gallinarum, 95.0, 82.51, 0.56; GCF_000160855.1, s__Lactobacillus helveticus, 95.0, 82.09, 0.57; GCF_001591845.1, s__Lactobacillus acidophilus, 95.0, 81.85, 0.6; GCF_001436305.1, s__Lactobacillus ultunensis, 95.0, 81.68, 0.56; GCF_002706375.1, s__Lactobacillus amylovorus, 95.0, 81.64, 0.6; GCF_000615285.1, s__Lactobacillus kitasatonis, 95.0, 81.51, 0.55; GCF_90010…	13.02	11	N/A	N/A
		1L_BMD.8	48.26	9.48	d__Bacteria;p__Firmicutes;c__Bacilli;o__Staphylococcales;f__Staphylococcaceae;g__Staphylococcus;s__	N/A	N/A	N/A	N/A	N/A	GCF_002902345.1	95	d__Bacteria;p__Firmicutes;c__Bacilli;o__Staphylococcales;f__Staphylococcaceae;g__Staphylococcus;s__Staphylococcus arlettae	96.58	0.41	d__Bacteria;p__Firmicutes;c__Bacilli;o__Staphylococcales;f__Staphylococcaceae;g__Staphylococcus;s__	taxonomic classification defined by topology and ANI	N/A	GCF_002836835.1, s__Staphylococcus xylosus_A, 95.0, 89.24, 0.3; GCF_000338275.1, s__Staphylococcus xylosus_B, 95.0, 85.4, 0.3; GCF_003697915.1, s__Staphylococcus pseudoxylosus, 95.0, 85.07, 0.31; GCF_002732165.1, s__Staphylococcus xylosus, 95.0, 84.2, 0.33; GCF_000010125.1, s__Staphylococcus saprophyticus, 95.0, 79.55, 0.26; GCF_900097965.1, s__Staphylococcus caeli, 95.0, 79.54, 0.23; GCF_0014312…	34.35	11	0.982197	N/A
		1L_BMD.9	79.73	0.56	d__Bacteria;p__Proteobacteria;c__Gammaproteobacteria;o__Burkholderiales;f__Burkholderiaceae;g__Oligella;s__Oligella ureolytica	GCF_000373745.1	95	d__Bacteria;p__Proteobacteria;c__Gammaproteobacteria;o__Burkholderiales;f__Burkholderiaceae;g__Oligella;s__Oligella ureolytica	98.12	0.93	GCF_000373745.1	95	d__Bacteria;p__Proteobacteria;c__Gammaproteobacteria;o__Burkholderiales;f__Burkholderiaceae;g__Oligella;s__Oligella ureolytica	98.12	0.93	d__Bacteria;p__Proteobacteria;c__Gammaproteobacteria;o__Burkholderiales;f__Burkholderiaceae;g__Oligella;s__	taxonomic classification defined by topology and ANI	topological placement and ANI have congruent species assignments	GCA_012511555.1, s__Oligella sp012511555, 95.0, 81.32, 0.61; GCA_012518515.1, s__Oligella sp012518515, 95.0, 79.32, 0.44; GCF_000372065.1, s__Oligella urethralis, 95.0, 78.14, 0.34; GCA_012511095.1, s__Oligella sp012511095, 95.0, 77.97, 0.35	62.7	11	N/A	N/A
		1L_cont.1	74.54	0.75	d__Bacteria;p__Firmicutes;c__Bacilli;o__Lactobacillales;f__Enterococcaceae;g__Enterococcus_B;s__Enterococcus_B hirae	GCF_000271405.2	95	d__Bacteria;p__Firmicutes;c__Bacilli;o__Lactobacillales;f__Enterococcaceae;g__Enterococcus_B;s__Enterococcus_B hirae	98.64	0.93	GCF_000271405.2	95	d__Bacteria;p__Firmicutes;c__Bacilli;o__Lactobacillales;f__Enterococcaceae;g__Enterococcus_B;s__Enterococcus_B hirae	98.64	0.93	d__Bacteria;p__Firmicutes;c__Bacilli;o__Lactobacillales;f__Enterococcaceae;g__Enterococcus_B;s__	taxonomic classification defined by topology and ANI	topological placement and ANI have congruent species assignments	GCF_007990225.1, s__Enterococcus_B villorum, 95.0, 81.53, 0.6; GCF_001544215.1, s__Enterococcus_B durans, 95.0, 80.58, 0.49; GCF_001886195.1, s__Enterococcus_B ratti, 95.0, 80.23, 0.47; GCF_011038845.1, s__Enterococcus_B sp011038845, 95.0, 79.29, 0.39; GCF_009735405.1, s__Enterococcus_B lactis, 95.0, 79.27, 0.4; GCF_001544255.1, s__Enterococcus_B faecium, 95.0, 79.27, 0.38; GCF_003957375.1, s__En…	63.23	11	N/A	N/A
		1L_cont.10	12.5	0	d__Bacteria;p__Firmicutes;c__Bacilli;o__Staphylococcales;f__Staphylococcaceae;g__Staphylococcus;s__Staphylococcus xylosus_A	GCF_002836835.1	95	d__Bacteria;p__Firmicutes;c__Bacilli;o__Staphylococcales;f__Staphylococcaceae;g__Staphylococcus;s__Staphylococcus xylosus_A	99.36	0.88	GCF_002836835.1	95	d__Bacteria;p__Firmicutes;c__Bacilli;o__Staphylococcales;f__Staphylococcaceae;g__Staphylococcus;s__Staphylococcus xylosus_A	99.36	0.88	d__Bacteria;p__Firmicutes;c__Bacilli;o__Staphylococcales;f__Staphylococcaceae;g__Staphylococcus;s__	taxonomic classification defined by topology and ANI	topological placement and ANI have congruent species assignments	GCF_003697915.1, s__Staphylococcus pseudoxylosus, 95.0, 91.58, 0.86; GCF_000338275.1, s__Staphylococcus xylosus_B, 95.0, 91.55, 0.87; GCF_002732165.1, s__Staphylococcus xylosus, 95.0, 90.54, 0.84; GCF_000010125.1, s__Staphylococcus saprophyticus, 95.0, 81.09, 0.56; GCF_002614725.1, s__Staphylococcus edaphicus, 95.0, 80.66, 0.52; GCF_013391405.1, s__Staphylococcus sp013391405, 95.0, 80.55, 0.58; G…	11.85	11	N/A	N/A
		1L_cont.11	37.93	0	d__Bacteria;p__Firmicutes;c__Bacilli;o__Lactobacillales;f__Lactobacillaceae;g__Lactobacillus;s__Lactobacillus crispatus	GCF_002088015.1	95	d__Bacteria;p__Firmicutes;c__Bacilli;o__Lactobacillales;f__Lactobacillaceae;g__Lactobacillus;s__Lactobacillus crispatus	98.62	0.81	GCF_002088015.1	95	d__Bacteria;p__Firmicutes;c__Bacilli;o__Lactobacillales;f__Lactobacillaceae;g__Lactobacillus;s__Lactobacillus crispatus	98.62	0.81	d__Bacteria;p__Firmicutes;c__Bacilli;o__Lactobacillales;f__Lactobacillaceae;g__Lactobacillus;s__	taxonomic classification defined by topology and ANI	topological placement and ANI have congruent species assignments	GCF_000615285.1, s__Lactobacillus kitasatonis, 95.0, 82.11, 0.52; GCF_000160855.1, s__Lactobacillus helveticus, 95.0, 81.88, 0.53; GCF_000614735.1, s__Lactobacillus gallinarum, 95.0, 81.75, 0.55; GCF_001591845.1, s__Lactobacillus acidophilus, 95.0, 81.72, 0.54; GCF_002706375.1, s__Lactobacillus amylovorus, 95.0, 81.24, 0.53; GCF_900103655.1, s__Lactobacillus kefiranofaciens, 95.0, 81.21, 0.52; GC…	32.28	11	N/A	N/A
		1L_cont.12	94.56	1.5	d__Bacteria;p__Firmicutes_A;c__Clostridia;o__Oscillospirales;f__Ruminococcaceae;g__Faecalibacterium;s__	N/A	N/A	N/A	N/A	N/A	GCF_002160915.1	95	d__Bacteria;p__Firmicutes_A;c__Clostridia;o__Oscillospirales;f__Ruminococcaceae;g__Faecalibacterium;s__Faecalibacterium sp002160915	87.01	0.74	d__Bacteria;p__Firmicutes_A;c__Clostridia;o__Oscillospirales;f__Ruminococcaceae;g__Faecalibacterium;s__	taxonomic classification defined by topology and ANI	N/A	GCF_002160895.1, s__Faecalibacterium sp002160895, 95.0, 86.42, 0.73; GCA_900539945.1, s__Faecalibacterium sp900539945, 95.0, 82.0, 0.52; GCF_002550035.1, s__Faecalibacterium prausnitzii_E, 95.0, 81.69, 0.53; GCA_900758465.1, s__Faecalibacterium sp900758465, 95.0, 81.65, 0.55; GCF_002549775.1, s__Faecalibacterium prausnitzii_F, 95.0, 81.64, 0.54; GCF_002549975.1, s__Faecalibacterium prausnitzii_H,…	91.22	11	0.991969	Genome not assigned to closest species as it falls outside its pre-defined ANI radius
		1L_cont.13	73.52	0.44	d__Bacteria;p__Actinobacteriota;c__Actinomycetia;o__Mycobacteriales;f__Mycobacteriaceae;g__Corynebacterium;s__Corynebacterium stationis	GCF_001941345.1	95	d__Bacteria;p__Actinobacteriota;c__Actinomycetia;o__Mycobacteriales;f__Mycobacteriaceae;g__Corynebacterium;s__Corynebacterium stationis	98.37	0.99	GCF_001941345.1	95	d__Bacteria;p__Actinobacteriota;c__Actinomycetia;o__Mycobacteriales;f__Mycobacteriaceae;g__Corynebacterium;s__Corynebacterium stationis	98.37	0.99	d__Bacteria;p__Actinobacteriota;c__Actinomycetia;o__Mycobacteriales;f__Mycobacteriaceae;g__Corynebacterium;s__	taxonomic classification defined by topology and ANI	topological placement and ANI have congruent species assignments	GCF_002967075.1, s__Corynebacterium sp002967075, 95.0, 95.46, 0.98; GCF_000550785.1, s__Corynebacterium casei, 95.0, 82.96, 0.81; GCF_001941425.1, s__Corynebacterium ammoniagenes, 95.0, 82.72, 0.81; GCF_004795735.1, s__Corynebacterium endometrii, 95.0, 78.77, 0.21; GCF_902702935.1, s__Corynebacterium rouxii, 95.0, 78.64, 0.09; GCF_900187135.1, s__Corynebacterium ulcerans, 95.0, 78.62, 0.07; GCF_0…	79.11	11	N/A	N/A
		1L_cont.15	57.92	0.16	d__Bacteria;p__Firmicutes;c__Bacilli;o__Lactobacillales;f__Lactobacillaceae;g__Lactobacillus;s__Lactobacillus crispatus	GCF_002088015.1	95	d__Bacteria;p__Firmicutes;c__Bacilli;o__Lactobacillales;f__Lactobacillaceae;g__Lactobacillus;s__Lactobacillus crispatus	97.77	0.82	GCF_002088015.1	95	d__Bacteria;p__Firmicutes;c__Bacilli;o__Lactobacillales;f__Lactobacillaceae;g__Lactobacillus;s__Lactobacillus crispatus	97.77	0.82	d__Bacteria;p__Firmicutes;c__Bacilli;o__Lactobacillales;f__Lactobacillaceae;g__Lactobacillus;s__	taxonomic classification defined by topology and ANI	topological placement and ANI have congruent species assignments	GCF_000614735.1, s__Lactobacillus gallinarum, 95.0, 83.44, 0.61; GCF_000615285.1, s__Lactobacillus kitasatonis, 95.0, 82.89, 0.58; GCF_002706375.1, s__Lactobacillus amylovorus, 95.0, 82.49, 0.64; GCF_000160855.1, s__Lactobacillus helveticus, 95.0, 82.21, 0.57; GCF_001591845.1, s__Lactobacillus acidophilus, 95.0, 81.89, 0.58; GCF_001436305.1, s__Lactobacillus ultunensis, 95.0, 81.75, 0.59; GCF_900…	53.5	11	N/A	N/A
		1L_cont.16	44.83	0	d__Bacteria;p__Bacteroidota;c__Bacteroidia;o__Bacteroidales;f__Rikenellaceae;g__Alistipes;s__Alistipes onderdonkii	GCF_000374505.1	95	d__Bacteria;p__Bacteroidota;c__Bacteroidia;o__Bacteroidales;f__Rikenellaceae;g__Alistipes;s__Alistipes onderdonkii	98.86	0.99	GCF_000374505.1	95	d__Bacteria;p__Bacteroidota;c__Bacteroidia;o__Bacteroidales;f__Rikenellaceae;g__Alistipes;s__Alistipes onderdonkii	98.86	0.99	d__Bacteria;p__Bacteroidota;c__Bacteroidia;o__Bacteroidales;f__Rikenellaceae;g__Alistipes;s__	taxonomic classification defined by topology and ANI	topological placement and ANI have congruent species assignments	GCA_902388705.1, s__Alistipes sp902388705, 95.0, 85.06, 0.76; GCF_000265365.1, s__Alistipes finegoldii, 95.0, 85.04, 0.71; GCF_000210575.1, s__Alistipes shahii, 95.0, 82.88, 0.65; GCA_900541585.1, s__Alistipes sp900541585, 95.0, 82.72, 0.6; GCF_900083545.1, s__Alistipes provencensis, 95.0, 82.18, 0.62; GCF_000312145.1, s__Alistipes senegalensis, 95.0, 82.18, 0.62; GCF_900107675.1, s__Alistipes ti…	36.63	11	N/A	N/A
		1L_cont.17	83.61	0.19	d__Bacteria;p__Firmicutes;c__Bacilli;o__Staphylococcales;f__Salinicoccaceae;g__Jeotgalicoccus;s__Jeotgalicoccus aerolatus	GCF_014635205.1	95	d__Bacteria;p__Firmicutes;c__Bacilli;o__Staphylococcales;f__Salinicoccaceae;g__Jeotgalicoccus;s__Jeotgalicoccus aerolatus	99.51	0.99	GCF_014635205.1	95	d__Bacteria;p__Firmicutes;c__Bacilli;o__Staphylococcales;f__Salinicoccaceae;g__Jeotgalicoccus;s__Jeotgalicoccus aerolatus	99.51	0.99	d__Bacteria;p__Firmicutes;c__Bacilli;o__Staphylococcales;f__Salinicoccaceae;g__Jeotgalicoccus;s__	taxonomic classification defined by topology and ANI	topological placement and ANI have congruent species assignments	GCF_003387165.1, s__Jeotgalicoccus halotolerans, 96.2898, 82.07, 0.76; GCF_004570955.1, s__Jeotgalicoccus nanhaiensis, 96.2898, 82.06, 0.76; GCF_000425845.1, s__Jeotgalicoccus psychrophilus, 95.0, 81.94, 0.79; GCA_003513765.1, s__Jeotgalicoccus sp003513765, 95.0, 81.93, 0.79; GCF_014207425.1, s__Jeotgalicoccus coquinae, 95.0, 81.68, 0.79; GCF_000756715.1, s__Jeotgalicoccus saudimassiliensis, 95.0…	67.76	11	N/A	N/A
		1L_cont.18	61.86	27.59	d__Bacteria;p__Firmicutes;c__Bacilli;o__Staphylococcales;f__Staphylococcaceae;g__Staphylococcus;s__	N/A	N/A	N/A	N/A	N/A	GCF_002902345.1	95	d__Bacteria;p__Firmicutes;c__Bacilli;o__Staphylococcales;f__Staphylococcaceae;g__Staphylococcus;s__Staphylococcus arlettae	97.16	0.53	d__Bacteria;p__Firmicutes;c__Bacilli;o__Staphylococcales;f__Staphylococcaceae;g__Staphylococcus;s__	taxonomic classification defined by topology and ANI	N/A	GCF_000010125.1, s__Staphylococcus saprophyticus, 95.0, 97.03, 0.57; GCF_013391405.1, s__Staphylococcus sp013391405, 95.0, 87.84, 0.55; GCF_002614725.1, s__Staphylococcus edaphicus, 95.0, 83.43, 0.52; GCF_002836835.1, s__Staphylococcus xylosus_A, 95.0, 83.16, 0.46; GCF_000338275.1, s__Staphylococcus xylosus_B, 95.0, 82.1, 0.45; GCF_003697915.1, s__Staphylococcus pseudoxylosus, 95.0, 82.06, 0.47; …	28.29	11	0.990218	Genome has more than 34.2% of markers with multiple hits
		1L_cont.2	27.74	0	d__Bacteria;p__Firmicutes;c__Bacilli;o__Lactobacillales;f__Lactobacillaceae;g__Ligilactobacillus;s__Ligilactobacillus salivarius	GCF_001435955.1	95	d__Bacteria;p__Firmicutes;c__Bacilli;o__Lactobacillales;f__Lactobacillaceae;g__Ligilactobacillus;s__Ligilactobacillus salivarius	96.76	0.72	GCF_001435955.1	95	d__Bacteria;p__Firmicutes;c__Bacilli;o__Lactobacillales;f__Lactobacillaceae;g__Ligilactobacillus;s__Ligilactobacillus salivarius	96.76	0.72	d__Bacteria;p__Firmicutes;c__Bacilli;o__Lactobacillales;f__Lactobacillaceae;g__Ligilactobacillus;s__	taxonomic classification defined by topology and ANI	topological placement and ANI have congruent species assignments	GCF_003864415.1, s__Ligilactobacillus salitolerans, 95.0, 78.74, 0.03; GCF_001436315.1, s__Ligilactobacillus aviarius, 95.0, 78.7, 0.05; GCF_900113455.1, s__Ligilactobacillus ruminis, 95.0, 78.68, 0.06; GCF_000615845.1, s__Ligilactobacillus hayakitensis, 95.0, 78.67, 0.18; GCF_001436215.1, s__Ligilactobacillus agilis, 95.0, 78.65, 0.1; GCF_000423245.1, s__Ligilactobacillus ceti, 95.0, 78.64, 0.1;…	20.03	11	N/A	N/A
		1L_cont.3	18.02	0	d__Bacteria;p__Actinobacteriota;c__Actinomycetia;o__Mycobacteriales;f__Mycobacteriaceae;g__Corynebacterium;s__Corynebacterium glutamicum	GCF_000011325.1	95	d__Bacteria;p__Actinobacteriota;c__Actinomycetia;o__Mycobacteriales;f__Mycobacteriaceae;g__Corynebacterium;s__Corynebacterium glutamicum	98.41	0.96	GCF_000011325.1	95	d__Bacteria;p__Actinobacteriota;c__Actinomycetia;o__Mycobacteriales;f__Mycobacteriaceae;g__Corynebacterium;s__Corynebacterium glutamicum	98.41	0.96	d__Bacteria;p__Actinobacteriota;c__Actinomycetia;o__Mycobacteriales;f__Mycobacteriaceae;g__Corynebacterium;s__	taxonomic classification defined by topology and ANI	topological placement and ANI have congruent species assignments	GCF_002355155.1, s__Corynebacterium suranareeae, 95.0, 85.09, 0.92; GCF_001643015.1, s__Corynebacterium crudilactis, 95.0, 83.3, 0.86; GCF_001277995.1, s__Corynebacterium deserti, 95.0, 82.13, 0.68; GCF_000344785.1, s__Corynebacterium callunae, 95.0, 80.03, 0.46; GCF_000428805.1, s__Corynebacterium freiburgense, 95.0, 79.59, 0.04; GCF_004382825.2, s__Corynebacterium silvaticum, 95.0, 78.96, 0.07;…	15.76	11	N/A	N/A
		1L_cont.4	21.55	0	d__Bacteria;p__Proteobacteria;c__Gammaproteobacteria;o__Pseudomonadales;f__Moraxellaceae;g__Acinetobacter;s__	N/A	N/A	N/A	N/A	N/A	GCF_000773685.1	95	d__Bacteria;p__Proteobacteria;c__Gammaproteobacteria;o__Pseudomonadales;f__Moraxellaceae;g__Acinetobacter;s__Acinetobacter sp000773685	82.83	0.74	d__Bacteria;p__Proteobacteria;c__Gammaproteobacteria;o__Pseudomonadales;f__Moraxellaceae;g__Acinetobacter;s__	taxonomic classification defined by topology and ANI	N/A	GCF_000368625.1, s__Acinetobacter schindleri, 95.0, 83.02, 0.81; GCF_002688565.1, s__Acinetobacter sp002688565, 95.0, 82.86, 0.77; GCF_002803605.1, s__Acinetobacter pseudolwoffii, 95.0, 82.65, 0.75; GCF_000761495.1, s__Acinetobacter idrijaensis, 96.0267, 82.07, 0.72; GCF_000369625.1, s__Acinetobacter variabilis, 95.0, 81.86, 0.72; GCF_011058205.1, s__Acinetobacter mesopotamicus, 96.2485, 81.62, 0…	22	11	0.993716	Genome not assigned to closest species as it falls outside its pre-defined ANI radius
		1L_cont.5	58.34	0.27	d__Bacteria;p__Firmicutes;c__Bacilli;o__Lactobacillales;f__Aerococcaceae;g__Aerococcus;s__Aerococcus urinaeequi	GCF_001543205.1	95	d__Bacteria;p__Firmicutes;c__Bacilli;o__Lactobacillales;f__Aerococcaceae;g__Aerococcus;s__Aerococcus urinaeequi	97.93	0.93	GCF_001543205.1	95	d__Bacteria;p__Firmicutes;c__Bacilli;o__Lactobacillales;f__Aerococcaceae;g__Aerococcus;s__Aerococcus urinaeequi	97.93	0.93	d__Bacteria;p__Firmicutes;c__Bacilli;o__Lactobacillales;f__Aerococcaceae;g__Aerococcus;s__	taxonomic classification defined by topology and ANI	topological placement and ANI have congruent species assignments	GCF_002083135.2, s__Aerococcus viridans_C, 95.0, 95.15, 0.9; GCF_001543285.1, s__Aerococcus viridans, 95.0, 94.91, 0.88; GCA_002440555.1, s__Aerococcus sp002440555, 95.0, 93.24, 0.88; GCF_002871935.1, s__Aerococcus viridans_B, 95.0, 84.94, 0.75; GCF_002252085.1, s__Aerococcus sp002252085, 95.0, 81.08, 0.55; GCF_003797145.1, s__Aerococcus sp003797145, 95.0, 80.37, 0.55; GCF_900176325.1, s__Aerococ…	45.9	11	N/A	N/A
		1L_cont.6	18.1	0	d__Bacteria;p__Proteobacteria;c__Gammaproteobacteria;o__Pseudomonadales;f__Moraxellaceae;g__Acinetobacter;s__Acinetobacter sp003024515	GCF_003024515.2	95	d__Bacteria;p__Proteobacteria;c__Gammaproteobacteria;o__Pseudomonadales;f__Moraxellaceae;g__Acinetobacter;s__Acinetobacter sp003024515	98.65	0.96	GCF_003024515.2	95	d__Bacteria;p__Proteobacteria;c__Gammaproteobacteria;o__Pseudomonadales;f__Moraxellaceae;g__Acinetobacter;s__Acinetobacter sp003024515	98.65	0.96	d__Bacteria;p__Proteobacteria;c__Gammaproteobacteria;o__Pseudomonadales;f__Moraxellaceae;g__Acinetobacter;s__	taxonomic classification defined by topology and ANI	topological placement and ANI have congruent species assignments	GCF_004152775.1, s__Acinetobacter piscicola_A, 95.0, 85.36, 0.77; GCF_003268395.1, s__Acinetobacter sp003268395, 95.0, 83.14, 0.8; GCF_902809855.1, s__Acinetobacter sp902809855, 95.0, 82.57, 0.77; GCF_001704615.3, s__Acinetobacter defluvii, 95.0, 82.49, 0.73; GCF_001696605.3, s__Acinetobacter wuhouensis, 95.0, 80.65, 0.58; GCF_000214135.1, s__Acinetobacter sp000214135, 95.0, 80.54, 0.58; GCF_0022…	19.2	11	N/A	N/A
		1L_cont.7	68.21	0.52	d__Bacteria;p__Proteobacteria;c__Gammaproteobacteria;o__Enterobacterales;f__Enterobacteriaceae;g__Escherichia;s__Escherichia flexneri	GCF_002950215.1	97.0028	d__Bacteria;p__Proteobacteria;c__Gammaproteobacteria;o__Enterobacterales;f__Enterobacteriaceae;g__Escherichia;s__Escherichia flexneri	98.27	0.93	N/A	N/A	N/A	N/A	N/A	d__Bacteria;p__Proteobacteria;c__Gammaproteobacteria;o__Enterobacterales;f__Enterobacteriaceae;g__Escherichia;s__	ANI	topological placement and ANI have incongruent species assignments	GCF_002950215.1, s__Escherichia flexneri, 97.0028, 98.27, 0.93; GCF_000026325.1, s__Escherichia coli_D, 96.9551, 97.94, 0.97; GCF_002949675.1, s__Escherichia dysenteriae, 97.0028, 97.68, 0.87; GCF_003697165.2, s__Escherichia coli, 96.8144, 97.52, 0.95; GCA_003018335.1, s__Escherichia coli_C, 96.1333, 96.72, 0.98; GCF_002965065.1, s__Escherichia sp002965065, 95.0, 95.1, 0.81; GCF_004211955.1, s__E…	73.4	11	N/A	N/A
		1L_cont.8	18.97	0	d__Bacteria;p__Firmicutes;c__Bacilli;o__Lactobacillales;f__Enterococcaceae;g__Enterococcus_B;s__Enterococcus_B faecium	GCF_001544255.1	95	d__Bacteria;p__Firmicutes;c__Bacilli;o__Lactobacillales;f__Enterococcaceae;g__Enterococcus_B;s__Enterococcus_B faecium	99.54	1	GCF_001544255.1	95	d__Bacteria;p__Firmicutes;c__Bacilli;o__Lactobacillales;f__Enterococcaceae;g__Enterococcus_B;s__Enterococcus_B faecium	99.54	1	d__Bacteria;p__Firmicutes;c__Bacilli;o__Lactobacillales;f__Enterococcaceae;g__Enterococcus_B;s__	taxonomic classification defined by topology and ANI	topological placement and ANI have congruent species assignments	GCF_009735405.1, s__Enterococcus_B lactis, 95.0, 94.47, 0.97; GCF_011038845.1, s__Enterococcus_B sp011038845, 95.0, 80.55, 0.75; GCF_001544215.1, s__Enterococcus_B durans, 95.0, 79.47, 0.54; GCF_000271405.2, s__Enterococcus_B hirae, 95.0, 79.31, 0.51; GCF_007990225.1, s__Enterococcus_B villorum, 95.0, 79.07, 0.5; GCF_002947535.1, s__Enterococcus_B mundtii_B, 95.0, 79.04, 0.51; GCF_002813755.1, s_…	19.22	11	N/A	N/A
		1L_cont.9	62.33	0	d__Bacteria;p__Actinobacteriota;c__Actinomycetia;o__Actinomycetales;f__Dermabacteraceae;g__Brachybacterium;s__Brachybacterium paraconglomeratum	GCF_003994255.1	95	d__Bacteria;p__Actinobacteriota;c__Actinomycetia;o__Actinomycetales;f__Dermabacteraceae;g__Brachybacterium;s__Brachybacterium paraconglomeratum	97.34	0.9	GCF_003994255.1	95	d__Bacteria;p__Actinobacteriota;c__Actinomycetia;o__Actinomycetales;f__Dermabacteraceae;g__Brachybacterium;s__Brachybacterium paraconglomeratum	97.34	0.9	d__Bacteria;p__Actinobacteriota;c__Actinomycetia;o__Actinomycetales;f__Dermabacteraceae;g__Brachybacterium;s__	taxonomic classification defined by topology and ANI	topological placement and ANI have congruent species assignments	GCF_003711805.1, s__Brachybacterium sp003711805, 95.0, 89.43, 0.87; GCF_014204755.1, s__Brachybacterium aquaticum, 95.0, 86.89, 0.79; GCF_003355475.1, s__Brachybacterium saurashtrense, 95.0, 85.74, 0.82; GCF_000023405.1, s__Brachybacterium faecium, 95.0, 85.73, 0.83; GCF_900184245.1, s__Brachybacterium massiliense, 95.0, 85.52, 0.79; GCF_002407065.1, s__Brachybacterium ginsengisoli, 95.0, 85.08, …	67.64	11	N/A	N/A
	Day 31	2L_bayt.1	84.64	0.29	d__Bacteria;p__Actinobacteriota;c__Actinomycetia;o__Actinomycetales;f__Brevibacteriaceae;g__Brevibacterium;s__	N/A	N/A	N/A	N/A	N/A	GCF_000285835.1	95	d__Bacteria;p__Actinobacteriota;c__Actinomycetia;o__Actinomycetales;f__Brevibacteriaceae;g__Brevibacterium;s__Brevibacterium senegalense	88.66	0.86	d__Bacteria;p__Actinobacteriota;c__Actinomycetia;o__Actinomycetales;f__Brevibacteriaceae;g__Brevibacterium;s__	taxonomic classification defined by topology and ANI	N/A	GCF_900163715.1, s__Brevibacterium yomogidense, 95.0, 81.79, 0.73; GCF_900169175.1, s__Brevibacterium jeotgali, 95.0, 81.19, 0.71; GCF_000426445.1, s__Brevibacterium album, 95.0, 80.43, 0.62; GCF_009857845.1, s__Brevibacterium sp009857845, 95.0, 79.36, 0.46; GCF_005280295.1, s__Brevibacterium sp005280295, 95.0, 79.27, 0.49; GCF_900184225.1, s__Brevibacterium ihuae, 95.0, 79.16, 0.48; GCF_00648920…	83.48	11	0.983454	Genome not assigned to closest species as it falls outside its pre-defined ANI radius
		2L_bayt.10	51.67	0.11	d__Bacteria;p__Firmicutes;c__Bacilli;o__Lactobacillales;f__Aerococcaceae;g__Aerococcus;s__Aerococcus urinaeequi	GCF_001543205.1	95	d__Bacteria;p__Firmicutes;c__Bacilli;o__Lactobacillales;f__Aerococcaceae;g__Aerococcus;s__Aerococcus urinaeequi	97.84	0.97	GCF_001543205.1	95	d__Bacteria;p__Firmicutes;c__Bacilli;o__Lactobacillales;f__Aerococcaceae;g__Aerococcus;s__Aerococcus urinaeequi	97.84	0.97	d__Bacteria;p__Firmicutes;c__Bacilli;o__Lactobacillales;f__Aerococcaceae;g__Aerococcus;s__	taxonomic classification defined by topology and ANI	topological placement and ANI have congruent species assignments	GCF_001543285.1, s__Aerococcus viridans, 95.0, 95.07, 0.94; GCF_002083135.2, s__Aerococcus viridans_C, 95.0, 94.98, 0.94; GCA_002440555.1, s__Aerococcus sp002440555, 95.0, 93.34, 0.9; GCF_002871935.1, s__Aerococcus viridans_B, 95.0, 85.26, 0.82; GCF_002252085.1, s__Aerococcus sp002252085, 95.0, 81.03, 0.53; GCF_003797145.1, s__Aerococcus sp003797145, 95.0, 80.09, 0.59; GCF_001543245.1, s__Aerococ…	47.73	11	N/A	N/A
		2L_bayt.12	87.43	0.44	d__Bacteria;p__Actinobacteriota;c__Actinomycetia;o__Mycobacteriales;f__Mycobacteriaceae;g__Corynebacterium;s__Corynebacterium stationis	GCF_001941345.1	95	d__Bacteria;p__Actinobacteriota;c__Actinomycetia;o__Mycobacteriales;f__Mycobacteriaceae;g__Corynebacterium;s__Corynebacterium stationis	98.31	0.96	GCF_001941345.1	95	d__Bacteria;p__Actinobacteriota;c__Actinomycetia;o__Mycobacteriales;f__Mycobacteriaceae;g__Corynebacterium;s__Corynebacterium stationis	98.31	0.96	d__Bacteria;p__Actinobacteriota;c__Actinomycetia;o__Mycobacteriales;f__Mycobacteriaceae;g__Corynebacterium;s__	taxonomic classification defined by topology and ANI	topological placement and ANI have congruent species assignments	GCF_002967075.1, s__Corynebacterium sp002967075, 95.0, 95.27, 0.98; GCF_000550785.1, s__Corynebacterium casei, 95.0, 82.86, 0.78; GCF_001941425.1, s__Corynebacterium ammoniagenes, 95.0, 82.59, 0.77; GCF_001836165.1, s__Corynebacterium sp001836165, 95.0, 78.42, 0.21; GCF_014117265.1, s__Corynebacterium sp014117265, 95.0, 78.4, 0.1; GCF_004795735.1, s__Corynebacterium endometrii, 95.0, 78.3, 0.2; G…	91.22	11	N/A	N/A
		2L_bayt.14	74.75	0.17	d__Bacteria;p__Proteobacteria;c__Gammaproteobacteria;o__Enterobacterales;f__Enterobacteriaceae;g__Escherichia;s__Escherichia flexneri	GCF_002950215.1	97.0028	d__Bacteria;p__Proteobacteria;c__Gammaproteobacteria;o__Enterobacterales;f__Enterobacteriaceae;g__Escherichia;s__Escherichia flexneri	98.34	0.94	GCF_003697165.2	96.8144	d__Bacteria;p__Proteobacteria;c__Gammaproteobacteria;o__Enterobacterales;f__Enterobacteriaceae;g__Escherichia;s__Escherichia coli	97.41	0.96	d__Bacteria;p__Proteobacteria;c__Gammaproteobacteria;o__Enterobacterales;f__Enterobacteriaceae;g__Escherichia;s__	ANI	topological placement and ANI have incongruent species assignments	GCF_000026325.1, s__Escherichia coli_D, 96.9551, 97.87, 0.98; GCF_002949675.1, s__Escherichia dysenteriae, 97.0028, 97.51, 0.88; GCA_003018335.1, s__Escherichia coli_C, 96.1333, 96.56, 0.98; GCF_002965065.1, s__Escherichia sp002965065, 95.0, 94.87, 0.85; GCF_004211955.1, s__Escherichia sp004211955, 95.0, 93.64, 0.92; GCF_000208585.1, s__Escherichia sp000208585, 95.0, 93.35, 0.93; GCF_005843885.1,…	80.05	11	N/A	N/A
		2L_bayt.2	76.21	0.86	d__Bacteria;p__Firmicutes;c__Bacilli;o__Staphylococcales;f__Salinicoccaceae;g__Jeotgalicoccus;s__Jeotgalicoccus aerolatus	GCF_014635205.1	95	d__Bacteria;p__Firmicutes;c__Bacilli;o__Staphylococcales;f__Salinicoccaceae;g__Jeotgalicoccus;s__Jeotgalicoccus aerolatus	99.54	0.99	GCF_014635205.1	95	d__Bacteria;p__Firmicutes;c__Bacilli;o__Staphylococcales;f__Salinicoccaceae;g__Jeotgalicoccus;s__Jeotgalicoccus aerolatus	99.54	0.99	d__Bacteria;p__Firmicutes;c__Bacilli;o__Staphylococcales;f__Salinicoccaceae;g__Jeotgalicoccus;s__	taxonomic classification defined by topology and ANI	topological placement and ANI have congruent species assignments	GCA_003513765.1, s__Jeotgalicoccus sp003513765, 95.0, 82.05, 0.78; GCF_003387165.1, s__Jeotgalicoccus halotolerans, 96.2898, 82.04, 0.79; GCF_000425845.1, s__Jeotgalicoccus psychrophilus, 95.0, 81.85, 0.77; GCF_004570955.1, s__Jeotgalicoccus nanhaiensis, 96.2898, 81.8, 0.81; GCF_014207425.1, s__Jeotgalicoccus coquinae, 95.0, 81.68, 0.79; GCF_000756715.1, s__Jeotgalicoccus saudimassiliensis, 95.0,…	69.55	11	N/A	N/A
		2L_bayt.3	59.48	0	d__Bacteria;p__Firmicutes;c__Bacilli;o__Lactobacillales;f__Lactobacillaceae;g__Lactobacillus;s__Lactobacillus crispatus	GCF_002088015.1	95	d__Bacteria;p__Firmicutes;c__Bacilli;o__Lactobacillales;f__Lactobacillaceae;g__Lactobacillus;s__Lactobacillus crispatus	97.69	0.82	GCF_002088015.1	95	d__Bacteria;p__Firmicutes;c__Bacilli;o__Lactobacillales;f__Lactobacillaceae;g__Lactobacillus;s__Lactobacillus crispatus	97.69	0.82	d__Bacteria;p__Firmicutes;c__Bacilli;o__Lactobacillales;f__Lactobacillaceae;g__Lactobacillus;s__	taxonomic classification defined by topology and ANI	topological placement and ANI have congruent species assignments	GCF_000614735.1, s__Lactobacillus gallinarum, 95.0, 82.39, 0.57; GCF_000615285.1, s__Lactobacillus kitasatonis, 95.0, 82.38, 0.57; GCF_000160855.1, s__Lactobacillus helveticus, 95.0, 82.11, 0.55; GCF_002706375.1, s__Lactobacillus amylovorus, 95.0, 82.08, 0.58; GCF_001591845.1, s__Lactobacillus acidophilus, 95.0, 81.53, 0.54; GCF_900103655.1, s__Lactobacillus kefiranofaciens, 95.0, 81.5, 0.54; GCF…	51.22	11	N/A	N/A
		2L_bayt.4	43.65	0.03	d__Bacteria;p__Proteobacteria;c__Gammaproteobacteria;o__Xanthomonadales;f__Xanthomonadaceae;g__Luteimonas;s__	N/A	N/A	N/A	N/A	N/A	N/A	N/A	N/A	N/A	N/A	d__Bacteria;p__Proteobacteria;c__Gammaproteobacteria;o__Xanthomonadales;f__Xanthomonadaceae;g__Luteimonas;s__	taxonomic classification defined by topology and ANI	N/A	GCF_001717465.1, s__Luteimonas sp001717465, 95.0, 84.23, 0.86; GCA_012515985.1, s__Luteimonas sp012515985, 95.0, 83.49, 0.58; GCF_000559025.1, s__Luteimonas huabeiensis, 95.0, 82.07, 0.74; GCA_014652935.1, s__Luteimonas padinae, 95.0, 81.66, 0.7; GCF_013425525.1, s__Luteimonas sp013425525, 95.0, 81.6, 0.76; GCF_004352825.1, s__Luteimonas arsenica, 95.0, 81.52, 0.71; GCF_008312895.1, s__Luteimonas…	43.72	11	0.985811	Genome not assigned to closest species as it falls outside its pre-defined ANI radius
		2L_bayt.5	88.82	55.95	d__Bacteria;p__Firmicutes;c__Bacilli;o__Staphylococcales;f__Staphylococcaceae;g__Staphylococcus;s__	N/A	N/A	N/A	N/A	N/A	GCF_002902345.1	95	d__Bacteria;p__Firmicutes;c__Bacilli;o__Staphylococcales;f__Staphylococcaceae;g__Staphylococcus;s__Staphylococcus arlettae	97.35	0.64	d__Bacteria;p__Firmicutes;c__Bacilli;o__Staphylococcales;f__Staphylococcaceae;g__Staphylococcus;s__	taxonomic classification defined by topology and ANI	N/A	GCF_002836835.1, s__Staphylococcus xylosus_A, 95.0, 93.71, 0.53; GCF_000010125.1, s__Staphylococcus saprophyticus, 95.0, 90.44, 0.52; GCF_000338275.1, s__Staphylococcus xylosus_B, 95.0, 88.35, 0.54; GCF_003697915.1, s__Staphylococcus pseudoxylosus, 95.0, 88.16, 0.54; GCF_002732165.1, s__Staphylococcus xylosus, 95.0, 87.45, 0.59; GCF_013391405.1, s__Staphylococcus sp013391405, 95.0, 84.79, 0.51; G…	34.8	11	0.991899	Genome has more than 40.0% of markers with multiple hits
		2L_bayt.6	8.33	0	d__Bacteria;p__Actinobacteriota;c__Actinomycetia;o__Actinomycetales;f__Dermabacteraceae;g__Brachybacterium;s__Brachybacterium massiliense	GCF_900184245.1	95	d__Bacteria;p__Actinobacteriota;c__Actinomycetia;o__Actinomycetales;f__Dermabacteraceae;g__Brachybacterium;s__Brachybacterium massiliense	96.23	0.81	GCF_900184245.1	95	d__Bacteria;p__Actinobacteriota;c__Actinomycetia;o__Actinomycetales;f__Dermabacteraceae;g__Brachybacterium;s__Brachybacterium massiliense	96.23	0.81	d__Bacteria;p__Actinobacteriota;c__Actinomycetia;o__Actinomycetales;f__Dermabacteraceae;g__Brachybacterium;s__	taxonomic classification defined by topology and ANI	topological placement and ANI have congruent species assignments	GCA_012799425.1, s__Brachybacterium sp012799425, 95.0, 86.27, 0.59; GCA_014400405.1, s__Brachybacterium sp014400405, 95.0, 85.92, 0.74; GCF_003711805.1, s__Brachybacterium sp003711805, 95.0, 84.0, 0.69; GCF_000023405.1, s__Brachybacterium faecium, 95.0, 83.92, 0.71; GCF_002216795.1, s__Brachybacterium avium, 95.0, 83.72, 0.66; GCF_003994255.1, s__Brachybacterium paraconglomeratum, 95.0, 83.64, 0.…	16.2	11	N/A	N/A
		2L_bayt.7	50	0	d__Bacteria;p__Proteobacteria;c__Gammaproteobacteria;o__Pseudomonadales;f__Pseudomonadaceae;g__Pseudomonas_D;s__	N/A	N/A	N/A	N/A	N/A	GCF_900114735.1	95	d__Bacteria;p__Proteobacteria;c__Gammaproteobacteria;o__Pseudomonadales;f__Pseudomonadaceae;g__Pseudomonas_D;s__Pseudomonas_D bauzanensis	89.27	0.94	d__Bacteria;p__Proteobacteria;c__Gammaproteobacteria;o__Pseudomonadales;f__Pseudomonadaceae;g__Pseudomonas_D;s__	taxonomic classification defined by topology and ANI	N/A	GCF_000939975.1, s__Pseudomonas_D saudimassiliensis, 95.0, 85.37, 0.92; GCF_014219065.1, s__Pseudomonas_D xiamenensis, 95.0, 84.43, 0.91; GCF_002979975.1, s__Pseudomonas_D sp002979975, 95.0, 84.14, 0.87; GCF_900105005.1, s__Pseudomonas_D litoralis, 95.0, 83.59, 0.88; GCA_012735335.1, s__Pseudomonas_D sp012735335, 95.0, 82.25, 0.57; GCF_900115905.1, s__Pseudomonas_D formosensis, 95.0, 82.18, 0.77;…	42.62	11	0.985967	Genome not assigned to closest species as it falls outside its pre-defined ANI radius
		2L_bayt.8	55.36	0	d__Bacteria;p__Actinobacteriota;c__Actinomycetia;o__Actinomycetales;f__Dermabacteraceae;g__Brachybacterium;s__Brachybacterium paraconglomeratum	GCF_003994255.1	95	d__Bacteria;p__Actinobacteriota;c__Actinomycetia;o__Actinomycetales;f__Dermabacteraceae;g__Brachybacterium;s__Brachybacterium paraconglomeratum	97.35	0.92	GCF_003994255.1	95	d__Bacteria;p__Actinobacteriota;c__Actinomycetia;o__Actinomycetales;f__Dermabacteraceae;g__Brachybacterium;s__Brachybacterium paraconglomeratum	97.35	0.92	d__Bacteria;p__Actinobacteriota;c__Actinomycetia;o__Actinomycetales;f__Dermabacteraceae;g__Brachybacterium;s__	taxonomic classification defined by topology and ANI	topological placement and ANI have congruent species assignments	GCF_003711805.1, s__Brachybacterium sp003711805, 95.0, 88.75, 0.87; GCF_014204755.1, s__Brachybacterium aquaticum, 95.0, 86.51, 0.82; GCF_003355475.1, s__Brachybacterium saurashtrense, 95.0, 85.24, 0.8; GCF_000023405.1, s__Brachybacterium faecium, 95.0, 85.15, 0.8; GCF_900184245.1, s__Brachybacterium massiliense, 95.0, 84.82, 0.76; GCF_002407065.1, s__Brachybacterium ginsengisoli, 95.0, 84.39, 0.…	56.86	11	N/A	N/A
		2L_bayt.9	27.92	0	d__Bacteria;p__Firmicutes;c__Bacilli;o__Lactobacillales;f__Lactobacillaceae;g__Lactobacillus;s__Lactobacillus crispatus	GCF_002088015.1	95	d__Bacteria;p__Firmicutes;c__Bacilli;o__Lactobacillales;f__Lactobacillaceae;g__Lactobacillus;s__Lactobacillus crispatus	98.32	0.9	GCF_002088015.1	95	d__Bacteria;p__Firmicutes;c__Bacilli;o__Lactobacillales;f__Lactobacillaceae;g__Lactobacillus;s__Lactobacillus crispatus	98.32	0.9	d__Bacteria;p__Firmicutes;c__Bacilli;o__Lactobacillales;f__Lactobacillaceae;g__Lactobacillus;s__	taxonomic classification defined by topology and ANI	topological placement and ANI have congruent species assignments	GCF_000614735.1, s__Lactobacillus gallinarum, 95.0, 84.04, 0.73; GCF_002706375.1, s__Lactobacillus amylovorus, 95.0, 83.64, 0.69; GCF_000615285.1, s__Lactobacillus kitasatonis, 95.0, 83.19, 0.74; GCF_000160855.1, s__Lactobacillus helveticus, 95.0, 82.92, 0.7; GCF_001436305.1, s__Lactobacillus ultunensis, 95.0, 82.83, 0.71; GCF_001591845.1, s__Lactobacillus acidophilus, 95.0, 82.36, 0.71; GCF_9001…	39.37	11	N/A	N/A
		2L_BMD.1	12.5	0	d__Bacteria;p__Proteobacteria;c__Gammaproteobacteria;o__Pseudomonadales;f__Moraxellaceae;g__Acinetobacter;s__Acinetobacter lwoffii_C	GCF_013343215.1	95	d__Bacteria;p__Proteobacteria;c__Gammaproteobacteria;o__Pseudomonadales;f__Moraxellaceae;g__Acinetobacter;s__Acinetobacter lwoffii_C	99.23	1	GCF_013343215.1	95	d__Bacteria;p__Proteobacteria;c__Gammaproteobacteria;o__Pseudomonadales;f__Moraxellaceae;g__Acinetobacter;s__Acinetobacter lwoffii_C	99.23	1	d__Bacteria;p__Proteobacteria;c__Gammaproteobacteria;o__Pseudomonadales;f__Moraxellaceae;g__Acinetobacter;s__	taxonomic classification defined by topology and ANI	topological placement and ANI have congruent species assignments	GCF_000369625.1, s__Acinetobacter variabilis, 95.0, 82.72, 0.79; GCF_001647535.1, s__Acinetobacter sp001647535, 95.0, 82.37, 0.8; GCF_011058205.1, s__Acinetobacter mesopotamicus, 96.2485, 82.27, 0.82; GCA_013530545.1, s__Acinetobacter lwoffii_D, 95.8625, 82.13, 0.85; GCF_002803605.1, s__Acinetobacter pseudolwoffii, 95.0, 82.11, 0.91; GCF_000487975.1, s__Acinetobacter lwoffii, 96.2485, 81.84, 0.84…	12.23	11	N/A	Genome domain questionable ( 12.5% Bacterial, 3.3% Archaeal)
[truncated: 183 more rows]

## Sheet: Table S3
Table S3: Representative high quality MAGs recovered from cloacal swab (n=26) and litter (n= 12) samples.
Sample-type	MAG-identifier	Taxonomic annotationa	Reference genome (Accession)	ANI scoreb	Length (bp)	N50	#Contigs	#CDSc	#tRNAc	Completenessd	Contaminationd	Completeness metric
Cloacal swabs	0S_cont.19	d__Bacteria;p__Firmicutes;c__Bacilli;o__Staphylococcales;f__Staphylococcaceae;g__Staphylococcus;s__Staphylococcus chromogenes	GCF_002901945.1	98.27	2176964	61504	54	2112	22	98.01	0.57	near
	0S_cont.21	d__Bacteria;p__Actinobacteriota;c__Actinomycetia;o__Mycobacteriales;f__Mycobacteriaceae;g__Corynebacterium;s__Corynebacterium amycolatum_A	GCF_000173655.1	95.25	2306112	64330	63	2005	42	95.59	0.6	near
[truncated: 41 more rows]

## Sheet: Table S4
Table S4: Representative MAGs associated with pathogen-harboring families from cloacal swab (n=17) and litter (n= 7) samples.
[truncated: 30 more rows]

## Sheet: Table S5
Table S5: Presence (1) of ARG subtypes in cloacal swab and litter samples.
[truncated: 448 more rows]

[truncated: 2 more sheets: Table S6, Table S7]
